# Supplementary material for: Variation in genomic islands contribute to genome plasticity in cupriavidus metallidurans
Source: BMC Genomics. 2012 Mar 23;13:111. doi: 10.1186/1471-2164-13-111 (PMC3384475; doi:10.1186/1471-2164-13-111)
Supplement: Additional file 5 — Table S6. (excel document) with the results of the comparative genomic hybridization (XLS 2902 kb). [file 1471-2164-13-111-S5.XLS]

## Sheet: CGH
CH34 Locus Tag	probeID	Function	Accesion Number	KT01	KT02	KT21	CH42	CH79	AS39	AS167	AS168	31A	SV661	NE12	NA1	NA2	NA4	43015	45957
Rmet_0001	met_gene5286	chromosomal replication initiator protein DnaA	NC_007973	38.305	51.1644	37.3357	51.7234	64.021	73.5	70.1972	57.8214	53.1757	62.6233	43.6725	36.9464	41.7831	38.8107	66.8535	44.4401
Rmet_0002	met_gene5287	DNA polymerase III, beta subunit	NC_007973	55.4143	83.2014	53.5694	111.284	122.021	161.978	174.345	125.702	83.726	114.571	47.3706	50.3647	45.7844	47.6524	100.51	49.9561
Rmet_0003	met_gene5288	DNA gyrase, subunit B	NC_007973	83.4589	118.128	89.5405	33.0207	21.6065	51.0483	17.6327	19.0897	20.6067	21.1	66.5819	61.661	49.9023	82.7086	50.954	61.5073
Rmet_0004	met_gene5799	conserved hypothetical protein	NC_007973	114.163	112.507	105.671	3.53521	2.17606	187.162	228.142	154.389	205.396	190.176	1.54335	1.45882	1.6131	59.052	2.25962	1.71988
Rmet_0005	met_gene5289	Putative metal-dependent amidohydrolase (TAT secreted)	NC_007973	22.7254	32.5139	42.2276	31.1528	11.1827	37.1418	35.0142	25.539	37.8904	30.3986	42.1207	44.4152	31.8529	33.131	35.1461	29.4829
Rmet_0006	met_gene5290	Transmembrane transport protein	NC_007973	83.7887	124.385	80.0207	108.318	55.1959	49.8611	26.9645	22.5448	38.2483	33.8581	90.691	120.107	86.6932	79.5402	117.063	90.1257
Rmet_0007	met_gene5291	transcriptional regulator, araC family	NC_007973	15.3357	29.5704	25.7483	10.6084	34.461	16.0935	14.0142	9.77778	19.2109	19.8467	28.6532	57.2749	44.5179	42.1071	25.7195	29.2739
Rmet_0008	met_gene5292	Binding-protein-dependent transport systems inner membrane component	NC_007973	113.22	159.715	123.098	201.778	211.171	226.42	38.2324	49.0276	37.2819	45.0789	63.2611	103.168	110.835	114.029	199.117	115.234
Rmet_0009	met_gene5293	Binding-protein-dependent transport systems inner membrane component	NC_007973	20.4173	32.0621	23.6099	40.2028	44.4326	62.7214	54.8865	39.2535	26.6301	25.1342	21.3294	21.3353	23.5361	17.756	59.8571	27.6462
Rmet_0010	met_gene5294	glycerol-3-phosphate transporter subunit ; ATP-binding component of ABC superfamily	NC_007973	11.9231	29.4527	20.0069	21.6552	25.331	14.7361	15.1319	9.13793	15.5563	23.3636	18.3729	46.5172	38.0351	32.7644	27.3003	38.2754
Rmet_0011	met_gene5295	putative sugar uptake ABC transporter	NC_007973	29.3643	37.1888	21.4507	44.1469	39.6643	65.4388	69.3885	50.6972	31.8151	44.723	21.3471	14.8343	26.6707	26.7294	126.226	81.1964
Rmet_0012	met_gene5296	isoprenylcysteine carboxyl methyltransferase (ICMTase)	NC_007973	65.7254	85.551	68.5734	98.8951	79.8562	150.622	142.706	119.58	105.43	121.723	41.4607	29.5455	30.0058	41.0395	59.1175	33.6046
Rmet_0013	met_gene5297	ribonucleotide pyrophosphatase	NC_007973	10.7872	16.6621	16.8112	19.0207	6.84857	22.6547	21.0935	14.8227	18.2635	16.58	26.4767	15.6491	13.5389	14.8421	57.2078	47.941
Rmet_0014	met_gene5298	conserved hypothetical protein	NC_007973	82.4759	88.698	83.223	83.8912	102.247	112.781	27.6528	25.8621	24.88	30.3052	59.5899	77.4489	70.2471	68.0867	166.482	94.1609
Rmet_0015	met_gene5299	ATP-dependent RNA helicase, specific for 23S rRNA (fragment)	NC_007973	11.4755	16.0556	19.3931	16.6197	3.6273	19.8085	18.8511	13.669	16.869	19.0604	9.88372	9.63905	13.2036	23.9701	15.6898	12.1438
Rmet_0016	met_gene5300	conserved hypothetical protein	NC_007973	121.439	148.538	122.514	155.908	195.245	227.831	102.725	102.05	82.5369	98.6821	128.351	131.667	133.083	107.675	3.77743	2.7994
Rmet_0017	met_gene5301	MFS transporter, DHA2 family	NC_007973	27.6809	37.5944	27.7153	48.4859	50.5664	66.9203	74.2029	54.3191	44.4138	52.1633	29.9341	31.7333	34.7515	29.1205	71.0194	34.3519
Rmet_0018	met_gene5302	glutathione peroxidase	NC_007973	20.3885	28.1528	43.0638	23.6643	17.3427	23.338	19.9362	17.9291	22.0753	21.7	33.3757	31.6243	33.256	48.1429	32.1883	23.485
Rmet_0019	met_gene5303	putative beta-lactamase-like	NC_007973	45.5435	52.9225	45.2887	54.3147	66.7786	96.3986	114.266	77.9007	70.6276	116.013	47.1006	30.9349	59.4192	39.2289	67.3082	39.8663
Rmet_0020	met_gene5304	Fumarylacetoacetate hydrolase family protein	NC_007973	36.1679	59	59.8058	73.1071	68.3099	68.4397	62.4571	51.7571	60.8889	55.8759	75.8166	78.2303	83.024	57.1687	90.6708	66.5258
Rmet_0021	met_gene5305	putative peptidase, M20D subfamily	NC_007973	9.61481	14.3094	17.7203	13.2411	51.2624	13.0741	13.7194	9.93662	13.4452	12.0411	50.2771	41.9394	34.5061	21.8614	40.7074	50.2905
Rmet_0022	met_gene5306	transcriptional regulator, AraC-family	NC_007973	53.7111	69.0284	59.5674	80.3071	87.9718	103.271	95.6286	81.1	69.1793	77.7329	43.4535	39.9112	50.1145	44.0958	68.6894	46.2362
Rmet_0023	met_gene5307	major facilitator superfamily MFS_1	NC_007973	26.1533	34.3143	21.1758	38.9577	65.3901	60.3551	55.6765	43.4532	32.2313	41.6233	42.6845	49.6168	48.7892	30.6121	64.2427	29.8985
Rmet_0024	met_gene5308	Carboxypeptidase G2 precursor (CPDG2)	NC_007973	11.0435	18.2714	15.383	18.3786	12.7589	23.223	26.0362	16.7571	15.6779	36.4795	18.2093	13.0059	27.7246	25.7202	35.9906	25.7697
Rmet_0025	met_gene5874	conserved hypothetical protein	NC_007973	25.9448	57.9324	60.7551	52	94.6345	71.2778	37.2113	31.7724	30.7785	33.5828	63.5819	69.6821	66.8353	50.0116	42.3684	34.773
Rmet_0026	met_gene5309	Extra-cytoplasmic Solute Receptor	NC_007973	77.2878	100.748	62.8554	106.225	128.181	163.73	165.102	129.613	110.473	143.069	61.4353	79.7101	80.4182	74.5385	124.065	71.04
Rmet_0027	met_gene5310	response regulator, OmpR-family	NC_007973	27.4964	51.3862	48.0486	48.9437	73.3241	39.2817	41.3214	32.2817	29.8311	39.5168	36.1676	37.7824	36.3254	35.1176	51.7795	60.1327
Rmet_0028	met_gene5311	response regulator, OmpR-family	NC_007973	60.1786	81.1597	55.0143	87.7622	65.8169	71.9857	52.2571	44.1857	33.1096	44	59.7485	52.5482	45.5818	66.0727	49.1368	47.8488
Rmet_0029	met_gene5312	outer membrane protein (porin) (fragment)	NC_007973	112.292	201.034	88.4795	124.034	70.5779	95.0828	96.9041	70.9329	79.5894	85.2597	83.1989	105.307	91.0173	108.937	106.099	99
Rmet_0030	met_gene5875	transposase DNA binding site ISCme3 (family IS3/IS911)	NC_007973	253.596	436.857	497.179	319.111	289.427	250.191	234.899	188.217	163.302	220.088	639.889	748.898	544.077	409.988	425.943	518.704
Rmet_0031	met_gene4844	transposase catalytic region ISCme3 (IS3/IS911 family)	NC_007973	143	220.007	370.807	146.806	154.165	188.568	146.985	117.324	92.331	154.427	297.08	231.975	242.77	183.528	133.946	171.385
Rmet_0031	met_gene5935	transposase catalytic region ISCme3 (IS3/IS911 family)	NC_007973	185.831	272.759	456.089	163.216	162.426	192.188	191.015	157.248	143.714	222.014	398.333	393.104	330.748	285.074	181.285	269.476
Rmet_0031	met_gene6005	transposase catalytic region ISCme3 (IS3/IS911 family)	NC_007973	94.5643	164.007	273.553	87.0929	84.6923	110.584	100.16	89.1786	78.7347	132.041	239.716	233.288	191.138	157.574	131.225	217.876
Rmet_0031	met_gene6095	transposase catalytic region ISCme3 (IS3/IS911 family)	NC_007973	163.181	264.901	441.692	142.305	142.357	188.699	194.007	153.863	138.563	232.338	309.462	208.28	283.46	229.185	124.297	195.734
Rmet_0032	met_gene5313	outer membrane protein (porin) (fragment)	NC_007973	79.6338	156.076	75.3333	147.559	196.611	68.9716	53.6761	39.007	45.1918	44.7667	41.5575	137.559	120.971	119.459	213.084	157.739
Rmet_0033	met_gene5315	cell division topological specificity factor MinE down with RPM proteomics BL (0.5)	NC_007973	41.6364	58.5172	41.2603	49.6552	37.9804	66.0621	81.8084	62.5208	57.6054	73.0523	27.4663	36.6872	34.4598	43.1445	53.589	35.6339
Rmet_0034	met_gene5316	septum site-determining protein minD	NC_007973	174.324	165.531	152.147	177.021	134.301	308.193	316.317	265.359	289.719	279.913	80.8851	93.731	82.0291	104.147	164.65	95.8119
Rmet_0035	met_gene5317	cell division inhibitor MinC	NC_007973	62.8865	80.6389	63.3681	81.6	77.8252	112.632	98.9225	94.2069	89.9933	91.0066	48.3483	53.4023	55.883	51.8947	85.4534	52.6657
Rmet_0036	met_gene5318	Mg2+ and Co2+ transporter, CorA-like protein	NC_007973	18.5603	34.5664	56.0839	32.4621	31.6857	22.0429	23.2662	17.8741	30.1448	15.2867	83.2456	93	71.2635	93.6941	72.8734	81.3333
Rmet_0038	met_gene5319	potassium translocating ATPase, subunit A	NC_007973	31.6831	34.0748	34.6736	42.2917	15.8699	63.7778	69.8897	52.2414	48.0333	53.8562	32.7611	13.4457	14.8647	28.1053	67.5248	36.3621
Rmet_0039	met_gene5320	potassium translocating ATPase, subunit B	NC_007973	28.4965	44.8112	73.4326	53.0634	17.2222	45.4173	44.0507	32.6831	36.4189	34.7584	29.0347	37.1047	30.6667	60.7396	35.8539	30.5482
Rmet_0040	met_gene5321	potassium translocating ATPase, subunit C	NC_007973	38.8652	49.7279	40.9448	51.6503	47.2639	78.8819	50.3873	48.9514	36.72	53.8627	35.1299	48.1314	37.7719	30.7701	30.0545	17.8696
Rmet_0041	met_gene5322	osmosensitive K+ channel signal transduction histidine kinase	NC_007973	40.0643	53.9021	113.648	67.7986	10.0952	46.6978	34.1522	27.5035	36.6259	34.6149	44.4186	59.8092	47.0833	98.8765	34.7329	40.1053
Rmet_0041	met_gene5323	osmosensitive K+ channel signal transduction histidine kinase	NC_007973	72.4521	98.1622	62.5616	83.1633	81.2975	83.8311	34.2397	42.7703	32.8684	32.5294	47.191	62	61.0174	59.8678	117.089	61.604
Rmet_0043	met_gene5324	TPR repeat protein, SEL1 subfamily	NC_007973	22.3028	34.469	41.2778	36.2908	26.6938	42.669	44.8803	32.5775	30.9315	36.8792	53.8837	66.0353	54.0893	55.4083	53.0289	41.1041
Rmet_0044	met_gene5325	conserved hypothetical protein	NC_007973	102.593	110.421	82.1049	114.532	152.403	181.715	188.559	144.895	143.951	147.429	70.5172	55.1287	76.1538	49.6901	147.095	87.0904
Rmet_0045	met_gene5326	transglutaminase-like protein	NC_007973	15.3669	23.1489	23.2429	25.3662	18.2113	24.3551	24.8676	17.2817	20.3497	19.0203	21.3195	17.6265	16.6182	26.1916	24.516	27.1641
Rmet_0046	met_gene5327	Glutamyl-tRNA(Gln) amidotransferase subunit B	NC_007973	31.461	44.4621	49.0563	49.507	33.0699	42.8511	51.1773	34.0563	46.4932	41.3221	41.5731	38.8314	46.976	54.4167	44.0502	31.3343
Rmet_0047	met_gene5328	dienelactone hydrolase or related enzyme	NC_007973	65.9568	94.6138	75.6809	120.291	112.134	164.216	161.797	118.964	76.869	116.272	47.6982	49.3491	57.8606	43.6407	99.2343	51.7311
Rmet_0048	met_gene5329	conserved hypothetical protein; putative exported protein	NC_007973	11.4632	21.7234	33.5775	19.8429	18.1418	17.2908	18.6312	15.4571	17.2966	19.363	38.4142	42.4615	37.5482	44.488	24.4303	22.2689
Rmet_0049	met_gene5330	Glutamyl/Aspartyl-tRNA(Gln/Asp) amidotransferase subunit A	NC_007973	6.72993	10.3786	8.70922	9.73759	11.3309	12.9562	13.6496	9.65957	9.5	10.1361	13.2635	14.369	12.8916	13.2036	18.5032	11.5759
Rmet_0050	met_gene5331	Glutamyl-tRNA(Gln) amidotransferase subunit C	NC_007973	27.471	34.6993	35.4783	51.6286	51.3617	49.4	51.2101	42.6	32.6575	38.3176	42.0292	31.5731	44.5843	23.7711	28.8213	17.8869
Rmet_0051	met_gene5332	cell shape determining protein, MreB/MreI family	NC_007973	15.0576	27.4366	31.087	24.4366	51.2	20.8905	22.0146	16.7101	20.6918	19.9116	81.2515	115.655	94.503	51.0359	32.526	35.7767
Rmet_0052	met_gene5333	rod shape-determining protein MreC	NC_007973	13.0072	20.3333	31.1958	19.9286	75.3214	21.2766	20.7971	17.1786	15.4052	20.4189	54.8324	61.0473	58.7929	31.5361	22.1815	19.2099
Rmet_0053	met_gene5334	rod shape-determining protein MreD	NC_007973	58.7007	85.669	40.9181	93.2357	49.5286	116.723	42.1898	78.5435	42.2397	35.1448	24.7633	24.4702	24.1198	69.5212	73.2637	66.5569
Rmet_0054	met_gene5335	transpeptidase involved in peptidoglycan synthesis (penicillin-binding protein 2)	NC_007973	61.5071	107.458	54.965	112.246	80.3333	93.1197	61.305	48.6014	35.0139	43.349	93.4509	80.5148	86.2262	94.1163	93.9596	72.9792
Rmet_0055	met_gene5336	cell wall shape-determining protein MrdB	NC_007973	25.4286	38.8194	26.8085	48.3379	39.965	63.0429	62.6377	44.049	36.8897	43.8146	12.9881	15.2738	16.8916	17.2545	25.6352	16.5062
Rmet_0056	met_gene5337	conserved hypothetical protein	NC_007973	181.772	221.275	168.483	209.429	209.105	294.068	382.162	283.034	272.767	281.103	84.358	138.726	126.822	108.885	113.104	70.4265
Rmet_0057	met_gene5339	tyrosine-based site-specific tyrosine recombinase XerC	NC_007973	38.8531	50.0541	44.3776	44.0828	44.25	54.8069	52.2236	43.7778	38.4094	44.8797	42.2584	46	46	48.474	48.7454	33.5994
Rmet_0058	met_gene5338	DNA-binding transcriptional dual regulator, LysR family	NC_007973	78.6408	142.09	73.4789	131.028	149.811	101.05	101.577	85.6853	82.8276	76.6291	86.7684	117.474	96.8471	91.9231	144.569	110.631
Rmet_0059	met_gene5340	conserved hypothetical protein; putative exported protein	NC_007973	87	106.944	197.5	131.514	69.9429	127.643	64.5903	111.936	117.223	78.2092	124.839	143.977	113.398	149.506	108.345	75.7673
Rmet_0060	met_gene5341	Lipoate-protein ligase B	NC_007973	25	50.7055	35.8392	23.25	15.7551	28.8194	23.1875	20.6	22.5374	23.3464	16.3693	23.3314	19.593	25.2701	28.5046	37.3623
Rmet_0061	met_gene5342	lipoate synthase	NC_007973	53.3662	78.0839	63.0282	79.1103	77.8741	119.434	123.319	94.1702	67.7123	62.0268	43.0814	51.936	54.1747	44.3077	84.2104	42.5291
Rmet_0062	met_gene5343	putative allophanate hydrolase subunit 1	NC_007973	32.1915	44.2055	87.6338	61.4028	34.6069	57.7692	56.3217	49.375	46.2365	61.9474	35.8034	44.454	41.0176	55.104	52.8497	34.3266
Rmet_0063	met_gene5344	putative allophanate hydrolase subunit 2	NC_007973	19.6071	32.8182	33.3617	38.4861	15.3007	53.7305	50.8	39.2986	31.1361	38.2013	19.9538	15.8671	17.0723	34.4353	34.8795	19.6576
Rmet_0064	met_gene5345	lactam utilization protein LamB	NC_007973	12.5524	20.068	31.0345	17.6224	79.9247	18.2621	17.6056	13.1986	17.0733	18.9539	50.7095	49.375	48.1696	37.4091	92.689	109.431
Rmet_0065	met_gene5346	conserved hypothetical protein	NC_007973	57.0072	79.8639	127.694	92.5874	26.0213	80.0216	87.1143	63.6857	67.6824	79.1409	143.618	142.162	131.653	129.529	81.2006	103.1
Rmet_0066	met_gene5347	conserved hypothetical protein	NC_007973	253.048	241.608	233.068	208	177.374	315.595	57.2808	84.7075	68.6933	72.271	94.9222	105.224	99.892	141.22	118.299	78.4314
Rmet_0067	met_gene5348	pyrrolidone-carboxylate peptidase	NC_007973	9.21127	16.6643	19.965	21.021	20.6454	12.4786	11.7324	7.90278	11.1438	12.4636	11.7931	13.6725	15.6488	34.6959	28.8686	45.2327
Rmet_0068	met_gene5349	predicted integral membrane protein	NC_007973	12.6594	18.1736	30.2571	16.5734	15.1319	16.5874	19.8601	14.1958	16.0207	24.3378	20.3195	21.9286	22.787	21.3964	16.3145	12.2246
Rmet_0069	met_gene5350	putative lipoprotein	NC_007973	13.9348	25.1206	42.0345	28.4397	158.81	22.3841	23.1667	17.869	18.9021	21.3197	91.7353	69.5503	55.2781	32.8982	27.5806	19.9422
Rmet_0070	met_gene5351	ABC-type transporter, periplasmic component	NC_007973	44.6241	64.6806	61.6503	89.3147	81.951	88.1418	88.7571	68.4366	67.034	68.0268	64.1387	56.8547	71.0838	51.9882	54.1285	40.6198
Rmet_0071	met_gene5352	ABC-type transporter, ATPase component	NC_007973	93.3453	112.861	96.5385	120.406	64.0352	182.273	95.8345	129.768	76.8792	61.0336	74.4643	49.3041	46.0848	61.9349	71.9191	40.9224
Rmet_0072	met_gene5353	ABC transporter, inner membrane subunit	NC_007973	100.094	90.7708	91.0993	118.141	52.3381	103.957	35.1786	35.0071	30.9448	28.2838	61.3588	47	53.1317	59.8313	141.605	98.0574
Rmet_0073	met_gene5354	Biotin-(acetyl-CoA carboxylase) ligase	NC_007973	22.9214	29.8865	22.3497	35.5248	28.8156	48.2519	44.2593	31.8	24.7083	30.0946	11.9455	12.3787	13.3636	13.6074	25.9768	16.9224
Rmet_0074	met_gene5355	putative transcriptional regulator, BAF-family	NC_007973	115.158	125.414	114.437	160.894	91.0429	202.674	78.9496	100.028	56.7671	66.9865	48.6491	46.3988	54.8916	76.6154	110.725	69.3333
Rmet_0075	met_gene5356	conserved hypothetical protein; putative exported protein	NC_007973	166	181.754	125.491	187.19	205.216	262.577	113.73	119.863	88.0139	84.411	132.208	132.994	134.703	125.737	192.617	125.609
Rmet_0076	met_gene5877	D-beta-D-heptose 1-phosphate adenylyltransferase	NC_007973	50.6786	65.5556	65.028	134.172	83.4126	88.8214	92.8071	68.4825	61.5103	77.0878	54.1118	63.5205	66	59.8047	92.3376	58.2866
Rmet_0077	met_gene5357	conserved hypothetical protein	NC_007973	15.0216	22.6597	42.1181	28.7518	13.3077	24.2837	19.0571	18.3741	19.4595	20.1351	28.3529	24.4556	23.1257	38.012	35.0918	28.2049
Rmet_0078	met_gene5358	predicted esterase of the alpha-beta hydrolase superfamily	NC_007973	12.7286	17.6875	21.1399	18.5971	18.3239	20.4892	19.6765	14.6667	14.8493	16.2466	15.7101	17	16.2378	15.9024	18.1624	14.2523
Rmet_0079	met_gene5359	conserved hypothetical protein	NC_007973	8.47482	18.0828	28.1915	24.4406	56.7622	10.1127	10.9301	11.1972	12.1293	17.8311	33.3257	40.787	55.6412	43.8412	47.9446	69.9577
Rmet_0080	met_gene5360	Enoyl-CoA hydratase (ECH)	NC_007973	182.885	223.007	166.736	241.264	245.861	346.642	149.842	249.43	144.888	130.859	118.213	105.353	104.976	102.458	155.403	95.1368
Rmet_0081	met_gene5361	2-Oxopent-4-enoate hydratase	NC_007973	24.5	31.3469	63.98	18.8014	17.1635	23.7483	24.8041	22.2055	35.6846	44.9551	29.6723	39.233	43.6011	50.8902	24.5333	19.8787
Rmet_0082	met_gene5362	transcriptional regulator, IclR-family	NC_007973	56.8521	65.2708	88.3264	45.6276	31.7958	87.0072	68.85	68.4097	37.3082	71.0596	61.7543	61.1228	49.5238	62.3772	53.9968	41.6262
Rmet_0083	met_gene5363	conserved hypothetical protein	NC_007973	196.245	187.333	179.545	169.197	180.351	234.826	40.8516	103.51	48.947	39.7597	143.238	154.553	154.114	152.896	189.837	130.163
Rmet_0084	met_gene5364	predicted hydrolase or acyltransferase (alpha/beta hydrolase superfamily)	NC_007973	149.507	150.486	129.621	169.62	177.582	273.636	275.211	265.134	260.98	227.632	118.5	140.076	130.101	108.231	222.528	135.398
Rmet_0085	met_gene5365	conserved hypothetical protein	NC_007973	49.5816	67.973	55.7083	77.6507	87.2069	115.685	109.201	92.8069	73.4189	88.8774	38.7898	45.5568	40	40.8363	93.0579	45.9679
Rmet_0086	met_gene5366	putative sulfurtransferase (rhodanese-like protein)	NC_007973	16.7929	32.0559	28.986	16.9375	22.4056	22.2929	20.8071	17.6383	23.3699	15.4362	45.117	56.5291	45.4431	55.7278	41.5081	98.8832
Rmet_0087	met_gene5367	homocysteine S-methyltransferase	NC_007973	16.7413	26.2449	30.7466	19.0069	10.9375	25.3121	28.1458	20.8552	22.6242	27.0329	19.1444	25.1412	19.3953	39.6552	28.8313	33.0425
Rmet_0088	met_gene5368	methionine synthase, cobalamine dependent	NC_007973	89.6786	136.174	99.9722	157.854	106.342	222.007	218.943	167.273	119.662	152.94	40.431	40.1395	48.0783	49.1686	87.6525	43.2277
Rmet_0089	met_gene5369	hypothetical protein	NC_007973	65.8483	81.6846	102.685	69.4422	49.7922	79.3958	83.3077	63.1875	85.9267	84.8105	63.1461	62.7257	69.8629	72.04	73.6921	49.6939
Rmet_0090	met_gene5370	response regulator, NarL-family	NC_007973	116.035	152.561	119.909	181.818	68.6809	289.599	303.387	231.307	202.295	234.792	72.2184	80.1228	75.756	71.7066	126.396	68.2508
Rmet_0091	met_gene5371	response regulator without effector domain	NC_007973	152.271	170.755	140.453	153.541	196.369	243.884	343.952	252.306	260.205	255.832	129.899	153.836	143.05	112.925	219.129	138.099
Rmet_0092	met_gene5372	signal transduction histidine kinase containing a CHASE3 sensory domain.	NC_007973	28.5357	39.4483	60.3846	35.5972	23.9429	41.0284	45.2695	34.1724	49.9795	41.625	23.88	25.0714	21.6824	64.8059	49.6938	47.1044
Rmet_0093	met_gene5373	conserved hypothetical protein (membrane)	NC_007973	22.6454	37.6084	59.7535	39.7092	18.7552	33.979	33.5357	26.5816	31.863	32.1156	40.0756	46.3254	38.0778	68.7048	33.6624	35.5076
Rmet_0094	met_gene5374	conserved hypothetical protein	NC_007973	58.7626	89.5448	66.4789	111.879	65.1064	153.5	114.074	113.775	86.9379	83.3041	33.4424	33.6228	35.0247	54.7636	74.5083	44.7554
Rmet_0095	met_gene5375	conserved hypothetical protein	NC_007973	14.6143	18.726	12.9357	20.3237	22.55	34.4789	37.6901	22.0141	14.9041	40.9796	9.84971	8.79769	13.6071	14.2335	21.6895	10.9305
Rmet_0096	met_gene5376	Arginyl-tRNA synthetase	NC_007973	22.9265	35.7113	45.2	36.461	25.5571	32.942	33.0438	27.3071	27.0897	29.1156	26.6446	26.4371	26.5276	36.7798	39.0464	28.8906
Rmet_0097	met_gene5377	conserved hypotethical protein	NC_007973	427.628	423.077	351.107	408.652	455.746	517.929	104.386	122.021	109.538	119.673	208.327	221.067	220.88	198.75	306.789	196.924
Rmet_0098	met_gene5378	thiol-disulfide interchange protein DsbA	NC_007973	34.6691	55.7535	41.15	65.3357	71.4214	97.7353	102.252	73.8406	51.8671	59.9728	24.3415	25.8537	29.8182	23.1138	69.1749	41.1798
Rmet_0099	met_gene5379	Dehydrogenase/reductase oxidoreductase protein	NC_007973	27.6763	44.9586	59.0643	39.8333	34.8662	43.1857	47.518	32.8865	40.2617	42.1946	37.503	43.369	43.6048	54.8144	27.4323	21.3754
Rmet_0100	met_gene5380	putative periplasmic metal ion binding protein	NC_007973	33.8676	59.6312	69	78.9645	45.4326	76.9773	75.9167	52.5612	55.7847	59.2292	55.8232	52.7892	48.5422	62.3212	50.7862	27.2707
Rmet_0101	met_gene5381	putative metallo-beta-lactamase superfamily protein	NC_007973	71.8227	101.875	76.4196	109.676	118.035	150.369	162.146	128.152	105.993	126.524	44.3787	49.1071	47.2061	47.5706	63.4601	31.2561
Rmet_0102	met_gene5382	transcriptional regulator, MerR-family	NC_007973	48.3957	73.6503	52.2759	81.2286	127.746	123.447	131.376	92.7754	82.1319	100.891	37.7091	68.8512	67.463	43.0659	66.934	32.4565
Rmet_0103	met_gene5383	isovaleryl-CoA dehydrogenase	NC_007973	148.56	167.745	147.944	169.57	215.634	236.028	41.1511	70.0352	44.2449	38.9459	129.75	138.118	129.653	104.694	146.36	95.6856
Rmet_0105	met_gene5385	carbonic anhydrase	NC_007973	50.9375	59.2653	45.4452	46.8966	104.205	89.8042	41.9718	47.6138	38.6093	35.0909	56.9719	82.1437	71.5116	41.0353	45.527	32.9455
Rmet_0106	met_gene5386	acetyl-CoA acetyltransferase	NC_007973	71.5286	101.771	57.5694	91.2867	37.1348	50.2857	21.1071	15.7286	22.979	23.1544	54.2176	51.2262	38.244	54.1024	21.1694	52.2911
Rmet_0107	met_gene5387	short-chain dehydrogenase/reductase SDR	NC_007973	32.7063	48.4965	38.8811	44.5655	36.4497	46.4825	49.0069	35.2222	47.4797	27.2977	46.8295	54.578	64.8947	55.2164	43.6415	40.5385
Rmet_0108	met_gene5388	acyl-CoA dehydrogenase, short-chain specific	NC_007973	27.2628	36.8112	33.8643	38.7431	29.7021	53.4088	42.1888	34.6383	54.669	41.8289	36.7665	32.5471	21.4132	30.4303	31.4613	36.1699
Rmet_0109	met_gene5389	2-hydroxychromene-2-carboxylate isomerase	NC_007973	31.4965	56.1224	33.5931	56.7902	38.3194	77.2517	81.3986	55.4207	47.7534	56.7566	12.3352	12.9827	14.8521	18.787	32.4606	16.1606
Rmet_0110	met_gene5390	HAD-superfamily hydrolase, subfamily IA	NC_007973	69.8849	78.8112	67.2867	78.3333	66.6042	145.642	115.7	113.549	81.0347	98.2667	41.3293	43.8675	42.25	37.8683	82.91	48.2446
Rmet_0111	met_gene5391	conserved hypothetical protein	NC_007973	17.5211	19.3862	24.3357	18.2014	18.6528	29.2083	33.1489	14.9091	16.6846	66.7947	23.3815	35.1264	42.858	42.6257	21.2303	18.253
Rmet_0112	met_gene5392	conserved hypothetical signal peptide protein	NC_007973	39.5683	78.0069	91.4085	70.5347	29.5423	55.4964	33.8143	35.25	37.1429	36.3947	42.8059	47.4464	44.9012	120.771	68.659	106.33
Rmet_0113	met_gene5393	Enoyl-CoA hydratase/carnithine racemase	NC_007973	25.5775	50.8649	52.8681	41.1329	23.8056	28.1127	26.3714	20.0922	29.543	27.585	40.7069	49.7746	41.6686	68.523	31.5825	61.7286
Rmet_0114	met_gene5394	7,8-diaminopelargonic acid synthase, PLP-dependent	NC_007973	34.9786	63.9375	55.2778	48.8552	37.3636	83.3813	59.0643	53.4468	51.5479	58.4106	44.1243	49.1548	38.3841	38.2071	29.6026	36.0432
Rmet_0115	met_gene5395	8-amino-7-oxononanoate synthase	NC_007973	20.5944	34.0878	54.3221	28.4898	7.03472	24.9241	22.6268	16.4931	29.06	24.3709	9.03933	8.94828	9.68824	62.7381	17.5573	13.3212
Rmet_0116	met_gene5800	dethiobiotin synthetase	NC_007973	24.3022	31.3901	28.2727	35.5385	47.9433	53.4855	62.8676	39.7183	41.4167	42.6779	24.4529	24.9467	24.0848	21.5714	44.4751	24.5331
Rmet_0117	met_gene5396	biotin synthase slightly down RPM proteomics BL (0,72)down also RWV BL (0.68)	NC_007973	50.5108	70.3056	51.6759	97.1164	71.9172	108.315	95.5571	86.4388	58.8	65.2838	47.1754	35.9408	39.259	49.4788	55.8125	38.6
Rmet_0118	met_gene5397	2-ketoacid reductase	NC_007973	84.8705	98.6111	85.6241	107.064	50.0352	156.986	173.014	124.084	125.701	132.04	35.5858	33.8876	36.1677	60.6988	95.5172	57.3664
Rmet_0119	met_gene5398	conserved hypothetical protein	NC_007973	64.2101	84.931	57.7254	84.5887	44.4397	71.8633	24.7111	20.6763	21.8194	21.5931	35.9401	31.869	27.6545	44.3373	86.1601	58.4312
Rmet_0120	met_gene5399	Predicted Fe-S protein	NC_007973	43.777	60.6042	49.8571	72.4014	39.7447	103.543	112.697	89.7163	58.0411	72.1678	15.5838	24.0925	21.2952	45.741	12.7651	8.47432
Rmet_0121	met_gene5400	beta-lactamase-like protein	NC_007973	9.19286	14.2569	22.9362	12.3803	8.49645	15.8074	17.3481	12.8058	9.81081	15.1724	11.6488	11.9701	11.1098	14.5988	12.0733	9.1697
Rmet_0122	met_gene5401	putative acetyltransferase	NC_007973	96.9781	117.163	91.741	134.213	149.34	196.086	111.949	154.617	90.6207	84.0276	47.7619	69.515	65.3515	60.7711	122.927	69.1843
Rmet_0123	met_gene5402	outer membrane receptor, TonB dependent	NC_007973	38.6165	64.7021	119.141	81.993	56.4225	65.8296	62.2045	54.2	64.8125	57.7483	95.6524	95.25	86.6585	117.084	64.7639	54.1003
Rmet_0124	met_gene5878	conserved hypothetical protein	NC_007973	14.3803	18.2945	31.5862	17.7639	16.8889	17.5278	16.9441	14.2361	21.1208	19.4667	19.1387	21.1552	19.8274	15.5	23.3824	15.8147
Rmet_0125	met_gene5403	cobalamin (vitamin B12) synthesis	NC_007973	218.536	278.299	227.723	320.07	234.057	365.149	385.95	307.902	266.818	298.966	123.318	118.536	130.133	135.533	212.699	118.827
Rmet_0126	met_gene5404	DnaK suppressor protein	NC_007973	57.1397	85.7887	66.6959	88.7929	51.5211	136.496	152.545	109.471	94.4828	111.034	113.994	115.768	82.3929	66.1386	82.9183	39.9054
Rmet_0127	met_gene5405	cobalamin synthesis protein, P47K (putative GTPase)	NC_007973	46.7429	54.1972	91.5571	67.4071	51.5571	58.1786	54.7794	44.5036	53.4797	59.4558	85.314	98.3234	45.4303	84.3512	82.6139	68.5429
Rmet_0128	met_gene5406	putative ferric uptake regulator, Fur-family	NC_007973	28.8921	74.9225	70.18	68.0786	39.9786	51.015	44.1343	35.0294	33.6	39.3243	58.1402	62.0059	55.4049	70.8402	120.5	75.4068
Rmet_0129	met_gene5407	haloacetate dehalogenase	NC_007973	268.05	263.517	258.373	291.627	247.624	386.613	426.42	408.717	355.412	341.53	146.059	147.228	151.327	163.275	202.429	120.317
Rmet_0130	met_gene5408	Extra-cytoplasmic Solute Receptor	NC_007973	91.5468	140.611	181.72	179.889	107.434	130.029	108.704	80.9714	90.6181	104.905	150.515	160.583	156.807	154.244	70.4519	73.483
Rmet_0131	met_gene5409	peptidase component of the HslUV protease	NC_007973	32.1135	58.7655	72.1736	49.531	48.6483	35.3103	33.2014	25.9236	39.2119	35.4444	74.9448	107.873	84.896	80.6784	52.3482	51.1964
Rmet_0132	met_gene5410	molecular chaperone and ATPase component of HslUV protease	NC_007973	68.1594	87.7606	77.6434	84.5874	72.7762	144.482	147.542	110.246	109.312	114.121	85.6746	59.4881	45.9162	60.5	93.683	70.6282
Rmet_0133	met_gene5411	conserved hypothetical protein precursor	NC_007973	72.7622	141.048	122.085	142.278	66.4895	76.5319	86.0764	75.5664	102.68	44.0081	68.9773	127.775	117.942	122.942	70.429	80.8075
Rmet_0134	met_gene5879	conserved hypothetical protein	NC_007973	28.0214	43.3611	97.0909	36.8811	38.338	29.5786	33.942	26.6312	51.9655	38.9054	103.643	115.415	95.3393	87.568	46.055	51.4937
Rmet_0135	met_gene5412	RegA, response regulator containing a Fis-type DNA-binding domain.	NC_007973	16.9853	26.7113	32.2214	17.3819	16.8042	25.0725	21.9722	15.8029	29.3819	25.5909	47.9107	43.3918	26.5422	32.503	30.1966	28.0319
Rmet_0136	met_gene5413	signal transduction histidine kinase	NC_007973	69.5461	84.5034	74.9301	100.424	142.413	130.62	143.825	109.615	103.389	109.701	71.4972	80.1579	69.6163	29.4793	129.743	72.3263
Rmet_0137	met_gene5414	conserved hypothetical protein; putative exported protein	NC_007973	42.9416	88	81.7172	88.7552	75.831	53.562	37.3577	32.7042	32.469	40.08	88.1018	52.3095	46.5671	87.5266	131.319	73.322
Rmet_0138	met_gene5415	transcriptional regulator, LysR-family	NC_007973	12.9858	20.7862	37.4823	18.0552	11.3732	20.979	20.7958	17.3169	17.9195	22.0133	18.3708	16.9653	14.1429	28.5614	28.6134	18.6866
Rmet_0139	met_gene5880	conserved hypothetical protein	NC_007973	84.2621	112.356	86.4178	124.465	143.132	178.938	173.186	147.048	129.86	162.921	66.0909	78.4	72.8613	67.1543	140.637	69.086
Rmet_0140	met_gene5416	acetylglutamate kinase	NC_007973	255.279	231.233	191.938	217.641	228.282	414.565	316.343	356.099	316.804	298.86	144.041	131.918	114.957	118.828	222.776	132.012
Rmet_0141	met_gene5417	pyrimidine 5-nucleotidase	NC_007973	89	111.29	98.0345	130.479	121.473	147.944	154.821	122.762	101.52	114.709	86.642	107.171	104.924	80.2093	89.073	60.9069
Rmet_0142	met_gene5418	transcriptional regulator, TetR family	NC_007973	39.35	56.669	43.8611	59.8542	132.979	108.712	91.6619	90.0288	57.3514	68.5166	61.5444	75.6509	56.1463	28.5941	39.392	23.0247
Rmet_0143	met_gene5419	homoserine O-acetyltransferase	NC_007973	153.224	186.514	156.614	176.674	187.736	286.587	320.752	235.179	225.026	242.289	110.307	134.735	116.669	125.018	188.19	109.942
Rmet_0144	met_gene5420	methionine biosynthesis protein MetW	NC_007973	77.1799	114.622	69.7103	102.683	93.0278	147.891	175.221	124.532	130.462	123.84	64.8521	67.4793	54.7134	66.2924	89.3947	85.125
Rmet_0145	met_gene5421	conserved hypothetical protein	NC_007973	55.6809	76.6458	60.9437	82.1469	92.2465	117.444	123.12	92.1379	83.7862	95.9404	46.7321	38.6467	45.2395	45.2814	85.1536	46.3623
Rmet_0147	met_gene5423	peptidase family M48	NC_007973	152.374	158.699	147.196	170.838	139.301	251.07	294.286	211.833	224.844	240	84.3626	91.9709	84.7381	98.8623	152.528	90.3686
Rmet_0148	met_gene5424	N-Acetyl-gamma-glutamyl-phosphate reductase	NC_007973	36.3986	102.111	60.5745	77.035	38.3986	53.6691	42.9118	35.3286	24.8819	43.9799	47.0241	60.6725	54.1867	102.801	40.8721	74.2378
Rmet_0150	met_gene5425	orotate phosphoribosyltransferase	NC_007973	27.8905	38.021	43.1304	45.9433	37.2158	47.3597	50.6014	37.1087	35.6781	38.2653	43.7647	49.6082	46.4242	46.1585	48.4984	56.747
Rmet_0151	met_gene5426	predicted esterase of the alpha-beta hydrolase superfamily	NC_007973	71.4963	142.457	93.5571	150.783	87.4681	93.0752	51.5379	45.0929	47.8759	42.8493	120.838	126.679	122.97	129.637	180.904	123.284
Rmet_0152	met_gene5427	conserved hypothetical protein	NC_007973	73.3143	96.4375	76.4857	105	165.014	148.086	146.511	126.872	86.6913	105.878	91.375	94.8274	91.3494	59.9461	80.1955	45.179
Rmet_0153	met_gene5428	diaminopimelate epimerase	NC_007973	76.8394	131.881	106.458	142.787	134.832	126.489	145.346	107.87	98.0548	112.453	120.988	141.923	130.614	134.689	125.347	147.439
Rmet_0154	met_gene5429	lauroyl/myristoyl acyltransferase	NC_007973	37.9286	104.727	63.2374	59.8357	23.8429	29.8582	29.8832	21.8214	40.5753	29.9932	45.7267	66.7202	53.103	112.107	55.5962	112.973
Rmet_0155	met_gene5430	lauroyl/myristoyl acyltransferase	NC_007973	68.927	91.4266	63.6471	105.914	111.77	153.686	163.134	116.445	125.658	129.973	48.1636	55.7006	52.5854	47.6369	101.618	53.0807
Rmet_0156	met_gene5431	methionine adenosyltransferase 1	NC_007973	86.2553	127.407	93.0423	143.021	157.732	214.489	225.755	167.993	134.655	158.987	75.0988	81	78.5663	73.7904	136.494	72.8952
Rmet_0157	met_gene5432	conserved hypothetical protein	NC_007973	69.1511	89.4931	70.9504	94.8811	99.7014	148.226	52.7574	56.8071	37.3986	37.1837	78.9455	80.9701	73.8036	75.6647	144.219	87.2081
Rmet_0158	met_gene5433	NAD-dependent aldehyde dehydrogenase	NC_007973	235.41	444.776	265.993	418.911	469.372	240.979	223.655	189.312	161.074	187.662	202.112	275.89	267.474	204.767	360.341	248.842
Rmet_0159	met_gene5434	choline dehydrogenase, a flavoprotein	NC_007973	33.1594	32.4326	58.6383	52.972	35.5105	60.1929	58.1761	45.6268	48.9441	51.1589	41	29.1775	26.3434	33.8988	45.0066	39.5
Rmet_0160	met_gene5435	Methyl-accepting chemotaxis protein	NC_007973	76.1511	102.753	77.4406	115.8	123.757	120.965	162.629	132.345	128.277	62.5817	80.1437	97.0116	88.5988	36.907	53.5414	32.2702
Rmet_0161	met_gene5436	isovaleryl CoA dehydrogenase	NC_007973	87.3066	121.296	83.0851	91.7379	145.568	223.871	181.014	144.161	157.055	157.968	101.559	93.9826	63.6506	61.3293	89.596	49.4369
Rmet_0162	met_gene5437	thiamin (pyrimidine moiety) biosynthesis protein	NC_007973	54.0839	72.5616	60.3732	87.8264	90.7917	128.718	136.874	96.1517	85.777	109.72	46.1149	52.104	50.4294	51.645	101.644	52.2455
Rmet_0163	met_gene5438	thiamine biosynthesis oxidoreductase	NC_007973	11.8129	19.7483	17.461	22.8182	18.3542	30.635	28.5683	20.5971	15.6783	21.2133	9.16867	15.8655	14.2805	16.8036	21.0132	12.6594
Rmet_0164	met_gene5439	sulphur carrier protein	NC_007973	23.1135	32.3425	26.4653	38.0634	23.8582	54.5764	56.4366	35	36.2365	42.2781	34.108	46.7368	37.9825	27.7118	23.0508	25.3114
Rmet_0165	met_gene5440	thiamin biosynthesis ThiGH complex subunit	NC_007973	81.0072	118.248	62.9583	146.986	77.3732	217.19	170.348	121.986	96.1361	145.627	96.1716	127.444	100.404	84.0059	50.1946	78.0951
Rmet_0166	met_gene5441	thiamine monophosphate synthase	NC_007973	87.0764	110.838	83.1156	127.414	138.181	186.213	194.383	144.056	125.892	148.88	63.3125	89.2	92.936	84.8605	176.847	90.4697
Rmet_0167	met_gene5443	hypothetical protein	NC_007973	19.3681	49.4694	35.8163	58.6759	23.8112	21.8671	19.869	15.8151	18.953	19.5197	24.2955	38.1322	32	50.1053	32.8202	48.2364
Rmet_0168	met_gene5442	conserved hypothetical protein	NC_007973	81.2643	102.986	92.8472	114.91	43.169	156.345	165.123	156.597	104.365	122.093	36.7988	29.9181	25.1697	50.9176	158.15	115.218
Rmet_0169	met_gene5444	bifunctional hydroxy-methylpyrimidine kinase and hydroxy-phosphomethylpyrimidine kinase	NC_007973	32.365	34.1597	41.0355	47.0972	31.5804	49.9065	47.6713	39.3071	39.3357	38.3882	26.3059	19.071	21.7212	22.9886	68.0997	57.4
Rmet_0170	met_gene5445	Adenosylhomocysteinase	NC_007973	90.6187	111.215	87.5887	108.951	82.0709	175.679	203.773	143.062	145.821	155.06	27.4035	29.1557	31.0533	55.3713	60.2643	29.4364
Rmet_0171	met_gene5446	conserved hypothetical protein	NC_007973	129.942	179.14	142.524	184.486	123.69	270.015	268.404	224.593	200.297	209.047	68.7169	65.494	72.4337	105.298	127.997	74.8442
Rmet_0172	met_gene5447	5,10-methylenetetrahydrofolate reductase	NC_007973	208.259	228.493	205.993	293.421	252.399	355.108	181.821	304.352	164.204	169.089	131.779	145.099	135.438	138.296	259.948	135.991
Rmet_0173	met_gene5448	putative regulator of competence-specific genes, TfoX-like protein	NC_007973	46.4855	62.8462	63.1064	72.6338	46.9718	98.6691	91.163	76.8248	41.6345	82.3826	31.8232	32.8639	39.6121	42.2651	58.0363	39.7877
Rmet_0174	met_gene5449	conserved hypothetical protein	NC_007973	42.8102	72.7083	62.2878	104.418	80.1571	69.5515	60.2536	50.9786	50.2245	52.5878	51.7202	55.5179	55.6727	56.7576	53.1608	32.2716
Rmet_0175	met_gene5882	putative 5-formyltetrahydrofolate cyclo-ligase	NC_007973	40.0071	53.0069	67.0071	58.8182	48.2324	68.7902	65.6056	53.993	39.7211	59.9128	57.6609	60.8721	53.2424	48.4675	57.514	40.8006
Rmet_0176	met_gene5450	soluble lytic murein transglycosylase	NC_007973	105.022	168.12	82.4532	168.359	31.1357	71.291	20.1136	19.5214	22.1469	18.6014	49.2025	84.8909	74.1656	103.229	190.798	97.4937
Rmet_0177	met_gene5451	putative NAD-dependent epimerase/dehydratase precursor	NC_007973	99.0426	128.5	93.1064	141.543	71.3143	150.421	27.9927	37.3546	25.2653	22.3724	57.2471	63.284	59.7143	84.3274	131.016	74.6883
Rmet_0178	met_gene5452	Glutathione S-transferase	NC_007973	92.0145	103.958	87.2254	103.536	149.636	178.895	189.366	141.175	143.287	164.123	70.5697	76.3133	72.3272	65.0539	112.864	61.6698
Rmet_0179	met_gene5453	fused tRNA nucleotidyl transferase ; 2\'3\'-cyclic phosphodiesterase and 2\'nucleotidase and phosphatase	NC_007973	82.5915	97.0207	76.9071	95.4	48.9078	154.098	117.885	113.819	87.2993	93.7181	41.2012	42.4438	43.6545	60.4588	91.8549	55.5613
Rmet_0181	met_gene5454	conserved hypothetical protein; putative exported protein	NC_007973	53.15	108.685	101.49	85.0282	88.3147	100.434	74.4776	67.9137	59.4315	61.9041	68.1377	79.4012	73.9695	75.4217	57.9474	43.0186
Rmet_0182	met_gene5455	putative short chain dehydrogenase/reductase SDR, oxidoreductase protein	NC_007973	17.4173	23.4225	29.1127	28.1538	20.1181	29.8085	32.6115	22.6042	16.0685	26.8041	20.7326	19.506	20.9059	21.0904	46.2656	33.2381
Rmet_0183	met_gene5456	dihydroneopterin aldolase	NC_007973	8.61151	14.0979	13.5071	11.6738	9.98601	14.1752	16.0519	11.0071	14.5486	14.1216	16.9162	17.5689	16.3434	18.1	23.0817	15.8896
Rmet_0184	met_gene5457	putative ydaO, C32 tRNA thiolase	NC_007973	156.671	216.904	159.692	217.252	240.986	271.63	305.164	229.685	203.57	150.627	151.149	163.157	161.936	140.547	209.397	128.916
Rmet_0185	met_gene5458	conserved hypothetical protein	NC_007973	19.1655	28.2657	19.493	25.5833	19.8951	46.036	49.7606	30.6923	42.1329	35.1733	16.9821	18.9096	12.2744	19.1198	129.643	93.0675
Rmet_0186	met_gene5459	fused N-acetyl glucosamine-1-phosphate uridyltransferase ; glucosamine-1-phosphate acetyl transferase	NC_007973	24.1232	20.3819	25.4789	34.6479	87.7083	33.5972	33.6643	35.5517	65.6376	25.293	60.3161	71.9943	69.8235	59.9822	69.5016	64.1531
Rmet_0187	met_gene5460	L-glutamine:D-fructose-6-phosphate aminotransferase	NC_007973	47.9124	63.766	47.338	58.7483	69.3566	117.993	96.5929	85.8489	89	87.2157	45.7425	40.1893	29.6386	22.9345	50.2088	33.7891
Rmet_0188	met_gene5461	putative type-4 fimbrial pilin related signal peptide protein	NC_007973	210.49	227.517	187.779	231.076	171.186	325.824	353.972	286.959	282.182	289.907	46.6802	92.9655	106.824	147.552	70.2839	42.8795
Rmet_0189	met_gene5462	putative type-4 fimbrial biogenesis pilV transmembrane protein	NC_007973	136.754	274.869	151.175	207.255	79.8819	65.4672	36.5324	31.6338	54.4384	45.6	10.5602	99.1871	85.4277	145.707	11.0594	9.41411
Rmet_0190	met_gene5463	putative type 4 fimbrial biogenesis transmembrane protein, pilW	NC_007973	380.084	451.154	318.771	405.72	84.035	235.692	82.2482	53.972	120.456	88.8092	5.35429	102.052	85.8176	250.549	6.11321	4.73156
Rmet_0191	met_gene5464	putative type-4 fimbrial biogenesis transmembrane protein, pilX	NC_007973	32.9281	57.0972	74.1056	36.9371	52.25	47.6838	24.6619	21.777	34.7793	27.14	3.39286	99.345	72.3373	71.4561	6.72131	5.66154
Rmet_0192	met_gene5465	putative type-4 fimbrial biogenesis pilY1-related protein	NC_007973	217.472	203.208	177.262	214.979	223.958	307.049	37.2908	44.0559	46.7285	41.2185	4.87006	125.468	111.087	147.459	7.00315	5.70245
Rmet_0193	met_gene5466	putative Type-4 pilus assembly protein PilE (pilE1)	NC_007973	96.3741	99.5	76.3239	104.201	93.7279	149.079	169.906	153.383	149.534	139.053	10.3491	71.2824	70.4242	70.491	16.3927	13.4511
Rmet_0194	met_gene5467	GTP cyclohydrolase II	NC_007973	178.224	212.993	163.219	220.849	235.565	324.573	364.13	279.959	265.507	188.564	67.6994	76.0345	76.0117	62.5647	143.623	87.6347
Rmet_0195	met_gene5468	bacterioferritin, iron storage and detoxification protein	NC_007973	130.599	140.448	118.601	111.056	91.7847	261.37	284.9	209.05	263.683	204.822	31.5595	32.1138	24.697	33.9048	82.1471	69.7055
Rmet_0196	met_gene5469	GCN5-related N-acetyltransferase	NC_007973	18.5037	29.2014	34.7868	44.9485	36.0791	26.7333	27.4088	19.1752	25.3077	22.4901	62.253	101.47	92.122	52.3062	35.5145	64.3485
Rmet_0197	met_gene5470	quinone oxidoreductase, NADPH-dependent	NC_007973	51.5766	66.2482	99.7571	68.4599	43.1377	74.7015	89.1504	65.4889	58.8056	79.6338	49.7683	45.2683	48.8773	63.681	31.538	24.5968
Rmet_0198	met_gene5471	Co/Zn/Cd efflux system component	NC_007973	95.7778	118.754	88.1838	130.659	82.7194	120.518	94.4926	81.9854	76.8723	57.0051	50.1975	55.1037	58.7791	80.8344	107.368	63.1079
Rmet_0199	met_gene5472	putative DNA-binding transcriptional regulator	NC_007973	7.77612	13.6739	19.2847	15.058	11.9275	15.7368	17.1955	13.0296	11.9357	11.7279	20.865	18.189	13.689	25.0124	40.7273	37.3192
Rmet_0200	met_gene5473	3-isopropylmalate isomerase subunit, dehydratase component	NC_007973	57.0815	98	65.2464	120.846	85.1727	136.362	181.515	139.481	72.4718	121.902	24.103	47.5776	47.441	47.1543	69.4013	33.9814
Rmet_0201	met_gene5474	3-isopropylmalate isomerase subunit	NC_007973	28.7664	43.1295	41.0144	43.3504	40	64.6391	78.2406	50.8824	38.014	45.4067	44.8282	45.2988	45.7764	50.2883	74.1424	32.3596
Rmet_0202	met_gene5475	Haloacetate dehalogenase H-1	NC_007973	45.8815	54.7971	56.9559	86.2662	48.3285	96.2536	114.221	87.4173	84.0786	93.831	26.7205	30.354	35.323	52.7423	39.316	23.7855
Rmet_0203	met_gene5476	Probable signal peptide protein	NC_007973	151.25	195.791	121.623	188.414	218.827	113.889	34.4328	36.5	34.1027	33.6233	130.313	144.739	136.105	127.167	175.404	113.253
Rmet_0204	met_gene5477	transcriptional regulator, GntR family, HTH:Aminotransferase, class I and II	NC_007973	137.644	161.114	149.594	187.421	191.384	250.42	262.562	223.913	218.916	143.417	92.1078	115.612	110.485	97.2547	117.645	70.7578
Rmet_0205	met_gene5478	Beta-alanine-pyruvate aminotransferase	NC_007973	62.0292	76.4783	59.5435	83.0217	69.8633	120.844	134.258	94.8613	96.2168	104.254	46.7939	49.512	49.528	51.1111	81.7745	48.2563
Rmet_0206	met_gene5479	Methylmalonate-semialdehyde dehydrogenase	NC_007973	71.9489	146.892	82.4222	144.693	102.914	69.1679	47.8824	36.4891	27.3655	36.6	77.1758	80.2651	56.3473	72.1472	71.4146	82.0274
Rmet_0207	met_gene5480	Probable amino-acid transporter transmembrane protein	NC_007973	19.2426	25.3688	19.8214	27.7029	25.7681	43.5037	40.9924	26.9333	29.2448	29.8333	29.858	27.0364	34.2638	30.5828	69.9139	34.9438
Rmet_0208	met_gene5481	transcriptional regulator, GntR family, HTH:Aminotransferase, class I and II	NC_007973	22.4615	33.6081	35.8403	38.6783	33.5137	33.993	35.0833	26.4155	26.8188	31.0395	29.8807	45.2857	45.8023	44.5029	23.5382	17.9157
Rmet_0209	met_gene5482	conserved hypothetical protein	NC_007973	26.7286	36.1379	36.4028	41.2759	36.2639	48.6331	42.0357	37.3972	34.76	38.4067	38.092	42.8902	49.0299	32.5176	47.6879	41.7173
Rmet_0210	met_gene5483	Methylmalonyl-CoA mutase	NC_007973	87.7571	173.167	71.2606	140.736	83.5486	60	40.6571	28.2411	35.7434	33.443	87.4943	97.8613	93.5556	90.3216	78.1277	88.3952
Rmet_0211	met_gene5484	diadenosine tetraphosphate (Ap4A) hydrolase and other HIT family hydrolases	NC_007973	107.554	120.062	96.169	124.049	138.599	140.936	23.8029	23.7305	25.8503	25.863	73.1637	81.1908	71.3614	78.1111	127.934	82.5494
Rmet_0212	met_gene5485	3-hydroxybutyryl-CoA dehydrogenase	NC_007973	43.6713	54.3716	44.1849	70.9931	50.0544	89.0139	39.4965	37.2292	29.1867	37.1141	35.9148	34.1771	68.4277	51.8596	53.6268	32.7676
Rmet_0213	met_gene5486	transcriptional regulator, CRP-family	NC_007973	148.375	185.274	153.035	195.761	185.294	281.288	300.014	246.697	215.966	244.419	90.6149	97.0621	97.355	107.574	152.975	86.6118
Rmet_0214	met_gene5487	long-chain-fatty-acid--CoA ligase (Long-chain acyl-CoA synthetase)	NC_007973	46.4155	63.0541	49.6993	83.6806	153.09	97.7083	124.331	79.4828	81.2653	83.6078	32.4318	110.087	98.3588	36.7193	37.2781	21.0554
Rmet_0215	met_gene5488	leucine/isoleucine/valine transporter subunit ; ATP-binding component of ABC superfamily	NC_007973	44.2929	57.9792	55.7153	73.5379	45.5915	66.2286	62.0857	48.2098	50.2945	51.443	42.5176	42.7988	42.5	61.7765	86.5581	55.6101
Rmet_0216	met_gene5489	ABC-type transporter, permease component: HAAT family	NC_007973	155.809	215.952	155.959	240.57	220.861	306.748	301.951	242.621	196.362	242.18	73.0682	80.9253	90.4327	74.8412	115.394	55.1466
Rmet_0217	met_gene5490	ABC-type transporter, permease component: HAAT family	NC_007973	86.1135	126.267	116.22	126.152	96.8966	123.844	140.507	101.266	109.588	109.82	100.994	106.717	118.78	117.494	115.289	85.0884
Rmet_0218	met_gene5491	ABC-type transporter, periplasmic component: HAAT family	NC_007973	333.91	342.517	302.888	351.836	319.306	386.986	77.986	87.9091	91.1842	84.6954	174.09	192.195	177.914	224.63	208.557	128.494
Rmet_0219	met_gene5492	leucine/isoleucine/valine transporter subunit ; ATP-binding component of ABC superfamily	NC_007973	73.8	103.986	69.2721	103.458	82.5	176.065	194.479	139	114.993	138.313	70.3895	47.9593	49.1302	59.7895	138.233	71.4864
Rmet_0220	met_gene5493	Phenylacetate--CoA ligase	NC_007973	123.667	158.942	117.307	171.667	52.2302	248.365	275.613	203.391	211.175	180.526	19.5266	18.2945	23.6687	43.6211	24.1424	15.2222
Rmet_0221	met_gene5494	conserved hypothetical protein	NC_007973	25.1241	37.2446	64.4203	48.6277	35.4348	39.7744	46.6567	32.9635	39.2639	42.6	42.2744	46.8788	41.9877	48.8333	42.3366	29.8571
Rmet_0222	met_gene5495	2-nitropropane dioxygenase	NC_007973	182.154	195.5	173.971	201.401	222.9	205.029	40.7852	58.2593	41.5929	34.5241	113.319	131.64	117.325	102.422	180.515	98.7003
Rmet_0223	met_gene5496	putative SAM-dependent methyltransferase	NC_007973	168.277	160.871	141.21	158.674	162.058	236.57	267.546	208.585	230.266	181.553	112.65	113.497	79.3846	100.245	227.368	143.399
Rmet_0224	met_gene5497	conserved hypothetical protein	NC_007973	159.206	191.514	136.696	195.978	142.173	119	59.6763	48.8088	45.8873	50.7153	115.497	142.352	130.84	105.11	169.52	109.579
Rmet_0225	met_gene5498	D-alanyl-D-alanine carboxypeptidase	NC_007973	70.2941	100.043	78.1679	116.161	132.029	164.131	151.311	117.073	85.1127	99.4626	52.1534	53.8282	63.2073	63.0373	58.0951	34.9258
Rmet_0226	met_gene5499	Putative hydrolase of the alpha/beta superfamily	NC_007973	49.7836	74.8162	58.5672	99.2101	89.8261	121.362	94.6014	106.877	61.8732	82.3724	44.4233	49.358	47.5432	44.3292	77.5668	45.0533
Rmet_0227	met_gene5500	putative ferredoxin (modular protein)	NC_007973	89.75	107.489	96.5333	106.836	14.9286	176.874	115.534	144.73	77.449	96.2925	39.6728	50.3067	39.5706	77.8528	120.867	75.1968
Rmet_0228	met_gene5501	C4-dicarboxylic acid transport protein	NC_007973	81.4963	118.406	80.3066	157.603	105.847	222.577	233.394	175.396	128.413	156.816	41.9107	37.4294	35.9096	38.7037	82.5302	41.4031
Rmet_0229	met_gene5502	signal transduction histidine kinase regulating C4-dicarboxylate transport system	NC_007973	31.0515	42.8849	30.6788	49.6377	51.4857	63.8074	40.5224	34.1739	28.0483	30.3028	42.4785	40.8521	40.5767	38.9198	96.1209	56.0878
Rmet_0230	met_gene5503	response regulator of C4-dicarboxylate transportsystem	NC_007973	68.8148	97.4275	78.1799	119.182	129.848	150.672	150.522	121.08	108.2	99.8	88.9222	104.356	101.307	91.0311	150.019	80.1319
Rmet_0231	met_gene5504	Histidine ammonia-lyase (Histidase)	NC_007973	31.563	44.1714	39.9124	49.7214	37.971	49.6567	52.8806	36.8284	36.6181	41.0276	36.6545	38.7169	41.8528	32.7975	35.571	24.6069
Rmet_0232	met_gene5505	putative ATP-dependent DNA helicase	NC_007973	39.6	94.2215	62.7055	94.3472	107.278	55.6503	49.8542	39.4476	39.777	46.1316	143.25	169.937	150.081	109.208	62.2652	62.8171
Rmet_0233	met_gene5506	Similar to Thiol-disulfide isomerase and thioredoxins	NC_007973	123.56	136.544	110.799	143.593	159.66	216.386	200.471	191.257	153.682	176.088	90.6512	103.965	97.9464	92.1163	160.495	89.4043
Rmet_0235	met_gene5507	conserved hypothetical protein	NC_007973	22.3901	33.2483	69.1944	25.7746	18.2153	24.2695	28.0845	22.7063	37.7852	31.68	39.0172	40.7586	38.2047	53.2176	20.5185	16.1929
Rmet_0236	met_gene5508	neutral amino-acid efflux system	NC_007973	74.3357	182.068	66	116.729	124.6	57.2158	38.8905	26.9241	35.5986	31.9324	131.36	131.763	122.6	115.112	94.1772	107.524
Rmet_0237	met_gene5509	Probable Mg chelatase-related protein	NC_007973	15.1773	22.953	34.1319	27.5634	18.4247	22.9296	22.3379	16.4161	19.2333	20.6267	34.142	33.0402	32.7151	39.5353	22.1526	18.1023
Rmet_0238	met_gene5510	conserved hypothetical protein	NC_007973	4.15714	6.10345	6.29167	5.44056	5.37324	6.26241	6.82609	4.52778	6.01342	5.54362	8.47953	8.88304	7.92216	9.54762	11.9293	7.78354
Rmet_0239	met_gene5511	conserved hypothetical protein; putative exported protein	NC_007973	185.707	182.075	176.972	196.257	207.146	277.778	83.875	217.774	103.208	86.947	115.251	127.884	116.065	115.782	176.63	104.206
Rmet_0240	met_gene5512	Nitrogen regulatory protein PII-2	NC_007973	24.35	33.331	41.7394	33.7586	30.5594	41.9362	39.0292	31.5775	25.4726	33.9139	38.1353	41.0936	37.0727	41.5176	43.2323	27.0813
Rmet_0241	met_gene5513	ammonium transporter	NC_007973	49.3786	72.1088	148.712	89.3147	39.0909	69.1399	72.7133	66.5034	71.82	83.2303	55.7022	63.4253	57.9474	59.6257	43.6935	31.3265
Rmet_0242	met_gene5514	glutamate-cysteine ligase	NC_007973	52.0496	111.308	49.1	96.5862	147.208	43.9571	18.7194	16.8723	19.6463	21.6174	66.3908	77.1908	76.2679	70.432	83.6871	66.994
Rmet_0243	met_gene5515	glutathione synthetase	NC_007973	90.5816	128.691	96.3219	158.575	145.747	197.278	206.315	164.014	126.768	163.178	59.4663	61.0682	71.3121	56.9595	104.752	44.7442
Rmet_0244	met_gene5516	phosphotransferase system, fructose-specific component IIA	NC_007973	34.8571	49.5342	74.049	55.2708	34.8392	47.6115	46.9203	34.9433	41.9592	46.2886	64.7326	69.3471	61.0414	72.8118	40.4969	34.766
Rmet_0245	met_gene5883	Phosphocarrier protein (HPr)	NC_007973	22.6143	39.5417	60.1197	33.7552	27.9577	35.8248	33.6963	24.2128	23.9589	29.6443	52.9112	53.614	46.7784	62	42.719	29.0945
Rmet_0246	met_gene5517	Phosphoenolpyruvate-protein phosphotransferase of PTS system (enzyme I)	NC_007973	36.9552	44.1259	37.7842	51.5683	59.1929	71.1071	78.6985	58.2774	61.1329	58.0132	46.3313	41.7515	41.0123	43.6503	64.2754	34.5631
Rmet_0247	met_gene5884	BFD-like (2Fe-2S)-binding region	NC_007973	73.1377	103.353	81.2206	113.734	109.5	137.622	181.577	136.637	118.521	112.391	67.2515	76.5652	73.4233	52.2901	122.71	58.9146
Rmet_0248	met_gene5518	bacterioferritin, iron storage and detoxification protein	NC_007973	199.14	221.373	193.007	221.681	236.885	330.746	342.887	281.572	297.152	282.153	112.712	118.622	113.65	98.4785	148.68	97.7886
Rmet_0249	met_gene5519	molybdopterin synthase sulfurylase	NC_007973	14.2963	21.9275	30.3852	27.8507	13.1799	19.3088	23.0741	18.4519	19.1479	21.0759	14.1615	15.6975	14.1118	21.3148	23.2575	17.0224
Rmet_0250	met_gene5520	C-terminal processing peptidase	NC_007973	27.3333	79.8865	54.7445	83.8296	101.54	40.3308	37.0152	27.0515	26.5634	24.1987	42.9379	46.4207	33.4327	39.642	37.7415	39.2032
Rmet_0252	met_gene5522	glutaredoxin 3	NC_007973	58.1407	104.827	53.9562	77.2878	110.459	84.8467	50.75	44.4891	35.2113	37.9524	73.2733	78.2515	72.4172	59.9375	67.1118	61.693
Rmet_0253	met_gene5523	RNA-directed DNA polymerase (reverse transcriptase)	NC_007973	208.735	221.295	197.079	3.77372	2.71014	327.138	341.471	275.287	14.7324	294.59	14.9268	6.83951	5.70988	9.05556	256.302	160.505
Rmet_0254	met_gene5524	protein export chaperone	NC_007973	264.927	302.036	232.101	359.986	400.771	276.343	119.333	97.8015	103.246	102.74	174.847	209.012	219.27	187.788	236.157	157.741
Rmet_0255	met_gene5525	glycerol-3-phosphate dehydrogenase (NAD+)	NC_007973	60.1259	82.15	68.5217	117.87	75.7266	142.766	149.117	114.453	99.5448	96.74	42.3855	40.6108	54.2683	58.9817	182.696	109.635
Rmet_0256	met_gene5526	Extra-cytoplasmic Solute Receptor	NC_007973	18.2519	25.7482	34.3986	38.0073	32.2806	35.9627	37.8134	27.1176	24.2708	29	25.0244	27.4788	28.7901	27.6852	57.1934	29.9809
Rmet_0257	met_gene5527	putative rRNA methylase	NC_007973	19.3534	27.8873	29.0714	35.2117	26.7754	34.3237	36.9565	27.9638	31.7413	29.649	31.6108	32.9697	34.1656	36.6481	46.5305	27.5594
Rmet_0258	met_gene5528	putative amidophosphoribosyltransferase	NC_007973	113.412	200.479	152.841	212.279	173.858	139.634	132.142	105.588	96.4069	108.569	120.345	139.841	148.574	153.111	139.183	126.534
Rmet_0259	met_gene5529	putative methyltransferase	NC_007973	29.7746	74.4765	73.6712	57.5278	202.49	33.5655	35.1748	27.5959	33.9536	37.1656	103.218	115.237	110.994	88.564	108.794	126.219
Rmet_0260	met_gene5530	conserved hypothetical protein; putative transmembrane protein	NC_007973	64.5493	86.9184	128.224	94.3028	90.6345	53.0282	38.5899	28.7518	40.2925	39.24	92.289	110.279	97.521	90.3588	57.7749	76.3465
Rmet_0261	met_gene5531	cytochrome c oxidase, subunit II	NC_007973	91.2695	118.925	98.1597	142.444	136.861	185.448	202.453	143.441	138.774	155.776	84.8523	87.3563	89.593	83.3757	116.39	74.0387
Rmet_0262	met_gene5532	cytochrome c oxidase, subunit I	NC_007973	255.423	302.931	249.392	301.762	327.389	456.184	457.861	402.676	369.369	406.671	201.888	206.225	206.633	174.339	334.058	174.414
Rmet_0263	met_gene5533	cytochrome c oxidase assembly protein	NC_007973	104.207	130.238	110.986	160.319	132.483	196.296	190.618	155.753	134.188	165	70.5114	76.7485	73.3941	71.4167	126.631	76.7936
Rmet_0264	met_gene5534	conserved hypothetical protein; hypothetical membrane associated protein	NC_007973	88.7163	99.6164	89.3448	107.669	62.4514	154.84	108.007	135.715	108.497	88.3758	43.8596	52.5266	43.8012	70.75	77.4757	44.6767
Rmet_0265	met_gene5535	cytochrome c oxidase, subunit III	NC_007973	218.885	218.791	205.182	235.866	203.007	324.056	370.315	280.736	302.367	326.071	81.6416	109.173	101.941	121.731	171.009	91.2374
Rmet_0266	met_gene5805	conserved hypothetical protein; putative transmembrane protein	NC_007973	82.234	94.1469	86.3077	122.821	142.793	190.986	203	176.326	110.483	117.933	42.8639	64.976	53.2147	49.8571	105.939	71.8899
Rmet_0268	met_gene5801	conserved hypothetical protein; putative transmembrane protein	NC_007973	178.45	270.637	182.225	313.153	328.07	192.171	126.454	109.503	95.8933	108.265	145.989	162.408	162.673	144.663	246.664	157.459
Rmet_0269	met_gene5537	cytochrome c oxidase assembly	NC_007973	12.8662	19.4228	22.2041	21.069	18.3611	20.3592	20.6549	17.4056	18.6291	19.8	18.1685	17.9548	18.4386	18.2717	22.2209	14.236
Rmet_0270	met_gene5538	Protoheme IX farnesyltransferase (heme O synthase)	NC_007973	270.734	280.224	260.252	263.497	187.423	424.092	480.286	407.359	366.388	391.427	159.477	169.598	188.74	164.43	294.526	176.467
Rmet_0271	met_gene5539	cytochrome oxidase assembly protein, Sco1/SenC family	NC_007973	47.7021	74.4966	102.223	86.0278	113.776	61.9931	54.3986	48.3241	62.2092	61.0921	81.4972	86.4326	89.1279	93.843	83.3858	101.48
Rmet_0272	met_gene5540	RNA polymerase sigma 32 (sigma H) factor	NC_007973	48.8058	108.082	51.2808	93.2222	29.461	40.1489	24.2446	20.844	22.9527	22.3267	31.5029	42.4854	42.0179	38.8343	43.0288	54.2538
Rmet_0273	met_gene5541	conserved hypothetical protein; Putative pirin-related protein	NC_007973	64.4338	87.7338	60.3188	103.625	87.8913	80.8857	18.6957	20.1679	19.0493	15.268	59.6886	65.3742	61.6975	70.9333	68.9935	47.1584
Rmet_0274	met_gene5542	putative transferase/phosphorylase	NC_007973	82.3235	211.624	58.2319	154.65	74.5035	54.2537	39.4741	31.8561	42.0903	32.9859	78.6111	159.689	143.429	148.829	107.452	136.502
Rmet_0275	met_gene5543	nitrate ATP-binding ABC transporter protein	NC_007973	11.0075	21.3261	12.6222	15.6765	29.8357	15.6296	21.4234	15.4444	12.0426	15.6806	33.0303	52.2439	42.0124	11.0497	29.5974	57.7539
Rmet_0276	met_gene5544	ABC-type transporter, permease component: NitT family	NC_007973	115.088	148.036	112.832	148.203	163.743	234.918	264.164	190.324	172.958	166.41	59.488	65.2256	52.6446	55.362	102.389	53.2019
Rmet_0277	met_gene5545	ABC-type transporter, periplasmic component: NitT family	NC_007973	198.296	196.55	180.684	227.85	200.406	300.693	188.073	295.174	218.41	178.549	63.3114	119.055	109.494	112.019	156.974	92.0658
Rmet_0279	met_gene5546	probable 2-keto-4-pentenoate hydratase / 2-oxohepta-3-ene-1,7-dioic acid hydratase (Catechol pathway) oxidoreductase protein	NC_007973	63.2687	67.8429	55.3478	71.7214	97.6058	121.866	127.132	95.3116	82.8357	82.8027	29.1159	27.7716	29.7055	27.2222	27.7468	18.3849
Rmet_0280	met_gene5547	maleylacetoacetate isomerase	NC_007973	54.6618	83.6403	63.471	97.9281	90.8786	148.219	156.956	118.616	96.7343	108.545	43.2606	49.6319	39.9398	52.8344	109.19	58.2477
Rmet_0282	met_gene5548	Peptidase M16-like protein (Zn-dependent peptidase)	NC_007973	41.8382	74.6357	60.1594	85.3669	31.3212	78.7185	77.4361	59.5882	49.3427	54.8414	16.1098	22.6048	24.0633	95.9198	36.4901	22.6835
Rmet_0283	met_gene5549	Peptidase M16-like protein (Probable peptidase signal peptide protein)	NC_007973	23.0815	70.4532	31.8444	54.2174	8.76978	16.8394	12.5515	11.1926	12.1399	12.0933	22.1333	21.372	16.1707	59.1758	12.2025	16.4068
Rmet_0284	met_gene5550	putative methyltransferase	NC_007973	39.2	70.4676	30.554	43.4015	45.5942	48.9478	50.4697	37.3852	49.2817	43.0704	27.7669	33.2606	32.0552	42.512	31.3531	23.9065
Rmet_0285	met_gene5551	pantetheine-phosphate adenylyltransferase	NC_007973	130.941	142.2	121.993	158.283	174.284	215.7	165.604	195.928	187.076	134.907	116.776	122.372	121.2	99.3252	162.665	101.963
Rmet_0286	met_gene5552	ferredoxin (4Fe-4S cluster-containing protein) (fdx-like)	NC_007973	78.4485	116.908	83.0643	126.757	141.436	195.8	208.199	157.679	122.542	136.181	67.2195	77.411	71.4444	65.1056	135.069	66.4335
Rmet_0287	met_gene5553	peptidyl-tRNA hydrolase	NC_007973	14.3611	22.3649	20.4828	27.3566	17.1875	22.8069	21.7847	15.1958	19.6133	20.5166	14.1751	18.7746	22.5976	27.3081	14.6978	11.2265
Rmet_0288	met_gene5554	50S ribosomal protein L25 (General stress protein CTC)	NC_007973	57.7042	84.9662	68.1793	80.5035	86.979	132.326	147.72	106.343	71.7755	108.874	37.092	43.1345	44.0533	38.2899	63.5367	30.1223
Rmet_0289	met_gene5555	Ribose-phosphate pyrophosphokinase (RPPK) (Phosphoribosyl pyrophosphate synthetase) (P-Rib-PP synthetase) (PRPP synthetase)	NC_007973	207.458	234.436	198.247	233.757	257.218	251.856	43.5929	40.8819	52.3265	49.8446	183.655	203.597	180.576	164.436	208.571	147.871
Rmet_0290	met_gene5556	4-diphosphocytidyl-2-C-methylerythritol kinase	NC_007973	31.2071	48.3889	88.25	45.9231	36.8803	43.1014	45.6377	36.1761	44.98	49.9388	73.6474	88.7076	75.131	70.6391	55.9486	41.5552
Rmet_0291	met_gene5557	outer-membrane lipoprotein lolB precursor (involved in outer membrane biogenesis)	NC_007973	35.3592	43.3973	56.014	47.5903	18.8345	57.9021	48.5035	45.0952	35.4218	41.2583	23.2114	25.6082	26.6199	39.9824	24.2783	20.7713
Rmet_0292	met_gene5558	Tetratricopeptide TPR_2 repeat protein	NC_007973	124.807	161.041	133.451	171.132	143.144	254.302	306.535	219.571	175.027	203.389	69.2674	78.5941	72.521	99.6988	155.387	87.4925
Rmet_0293	met_gene5559	formamidopyrimidine/5-formyluracil/ 5-hydroxymethyluracil DNA glycosylase	NC_007973	26.1857	44.8367	24.2759	36.0347	69.3151	48.131	45.5664	34.9931	35.9865	34.183	46.2989	57.2674	47.3977	18.7471	25.4479	13.3604
Rmet_0294	met_gene5560	Putative GTPase	NC_007973	27.3597	62.1849	62.9859	41.3537	31.9371	36.7	33.9577	29.021	24.3946	28.1184	63.0632	110.959	65.2229	81.1302	40.671	65.1884
Rmet_0295	met_gene5561	A/G-specific adenine DNA glycosylase	NC_007973	23.6761	52.5533	20.2759	48.5517	31.8601	37.3542	33.5175	24.5804	22.4867	25.5066	22.4407	26.8448	22.8895	38.185	35.8991	36.6012
Rmet_0296	met_gene5562	Peptidase S16, lon-like	NC_007973	172.364	288.054	156.407	294.188	177.056	124.719	105.482	81.2676	75.6959	97.7351	85.7135	178.543	182.129	178.287	193.887	106.706
Rmet_0297	met_gene5563	probable nucleoside triphosphate hydrolase domain	NC_007973	22.979	63.3154	46.4178	46.0903	17.2897	22.3655	19.4069	15.469	26.82	20.404	55.4804	77.9371	65.3721	111.271	44.6646	109.347
Rmet_0298	met_gene5564	conserved hypothetical protein; signal peptide protein; putative exported protein	NC_007973	114.472	261.466	185.863	248.958	116.524	150.972	169.451	119.373	144.39	127.464	224.874	278.759	277.637	334.789	175.37	182.903
Rmet_0299	met_gene5565	HPr kinase/phosphorylase (HPrK/P) (HPr(Ser) kinase/phosphorylase)	NC_007973	125.544	157.475	132.171	168.391	167.144	244.548	261.796	218.428	200.226	211.156	88.3512	98.6341	94.6341	101.683	89.5455	78.6698
Rmet_0300	met_gene5566	PTS IIA-like nitrogen-regulatory protein	NC_007973	218.628	223.177	196.927	229.324	226.601	347.246	84.9545	154.4	95.8085	75.469	140.012	141.969	148.407	136.774	151.214	98.6997
Rmet_0302	met_gene5567	sigma 54 modulation protein, ribosome-associated	NC_007973	49.6985	73.5899	52.8296	87.7482	91.2734	130.941	135.365	96.4338	68.2	79.5986	47.3681	55.5494	48.6273	36.2778	98.9295	50.1911
Rmet_0303	met_gene5568	RNA polymerase sigma 54 (sigma N) factor	NC_007973	146.191	215.85	161.029	205.415	222.043	236.053	116.695	198.111	133.114	84.3586	140.66	132.65	140.013	115.453	211.534	98.7581
Rmet_0304	met_gene5569	Probable ABC transporter ATP-binding protein	NC_007973	125.095	134.81	109.788	147.449	145.708	148.284	21.6815	36.3358	20.4266	22.331	76.4024	88.7866	79.2593	75.4472	138.735	89.8679
Rmet_0305	met_gene5570	conserved hypothetical protein; OstA-like protein	NC_007973	119.54	161.603	108.321	177.188	165.5	151.763	45.7786	46.7721	33.7214	31.4276	125.646	101.939	121.056	124.375	207.837	114.652
Rmet_0306	met_gene5571	conserved hypothetical protein; putative exported protein	NC_007973	135.639	153.136	134.832	171.942	100.257	234.529	229.986	210.786	195.789	188.048	56.561	64.3625	60.4	115.568	208.705	123.681
Rmet_0307	met_gene5572	D-arabinose 5-phosphate isomerase	NC_007973	63.709	106.014	81.7153	84.036	69.6357	110.135	106.053	84.6815	68.9504	63.6849	57.8813	54.0552	52.2704	70.5031	71.6923	84.0417
Rmet_0308	met_gene5574	probable glutathione-regulated potassium-efflux system k+/h+ antiporter transmembrane protein; Kef-type K+ transport system	NC_007973	99.6148	200.6	154.914	219.109	60.7943	330.609	362.405	264.044	233.634	243.105	85.4663	105.753	109.46	81	134.414	76.219
Rmet_0309	met_gene5573	conserved hypothetical protein	NC_007973	37.6963	52.9051	84.219	47.3786	34.0362	41.6544	28.4191	29	40.1844	29.8662	69.1768	70.0181	60.8827	62.825	38.7492	65.7994
Rmet_0310	met_gene5575	putative intracellular protease/amidase/DJ-1/PfpI family	NC_007973	169.618	217.284	177.572	236.14	235.137	327.745	340.338	270.431	276.935	289.828	144.56	156.145	156.079	141.518	201.228	122.028
Rmet_0311	met_gene5576	adenine phosphoribosyltransferase (APRT)	NC_007973	146.86	194.455	145.613	236.423	124.703	253.85	274.841	212.726	210.652	214.486	95.5309	89	90.8025	97.2866	128.745	73.2969
Rmet_0312	met_gene5577	putative transporter	NC_007973	51.0851	76.2192	58.4759	99.2448	98.4126	131.979	157.085	107.629	80.9195	101.219	21.7529	23.659	30.924	29.2114	35.1366	20.767
Rmet_0313	met_gene5578	ATPase and DNA damage recognition protein of nucleotide excision repair excinuclease UvrABC	NC_007973	145.326	174.91	145.894	212.944	204.437	286.434	287.08	233.353	205.568	232.126	110.604	111.228	110.018	118.471	192.862	111.677
Rmet_0314	met_gene5579	putative transporter, major facilitator family	NC_007973	85.0286	97.7945	86.1389	115.599	121.832	167.775	179.851	141.336	127.282	136.784	52.3095	60.6433	59.1369	54.6726	111.978	69.4785
Rmet_0315	met_gene5580	Single-stranded DNA-binding protein (Helix-destabilizing protein)	NC_007973	117.188	137.425	110.196	96.2908	116.336	149.066	93.2164	69.2695	90.1849	75.5811	67.0651	78.7083	74.5488	160.077	162.338	113.327
Rmet_0316	met_gene5581	conserved hypothetical protein	NC_007973	190.076	194.048	176.158	202.582	4.11189	303.636	321.603	274.796	546.878	285.395	2.7069	2.26316	5.04217	172.721	4.39117	3.07855
Rmet_0317	met_gene5582	tyrosine-based site-specific recombinase CMGI-7	NC_007973	91.5493	143.15	206.641	124.951	20.7622	118.382	123	83.6667	211.09	140.567	29.8024	17.7202	44.3855	195.154	31.3388	16.3292
Rmet_0318	met_gene5886	tyrosine-based site-specific recombinase (integrase) (partial)	NC_007973	118.898	175.564	165.496	185.899	9.88489	230.766	48.7482	52.8456	104.837	48.0556	7.45732	6.29814	7.01852	150.248	14.8994	9.99681
Rmet_0323	met_gene5586	tyrosine-based site specific recombinase (partial)	NC_007973	196.511	226.959	183.875	243.729	7.06897	350.757	79.2028	128.899	158.531	78.4636	11.0517	5.2924	16.8916	156.893	26.8248	17.926
Rmet_0324	met_gene5587	putative integrase	NC_007973	93.0288	116.973	100.105	108.986	7.07801	182.723	204.752	140.766	297.027	185.537	4.85714	4.16071	5.78049	92.4226	8.40864	5.16975
Rmet_0325	met_gene5588	hypothetical protein	NC_007973	35.0638	48.6644	38.1748	54.7273	1.81818	80.338	80.2657	63.6069	112.293	69.2914	1.49711	1.47977	1.54491	56.4431	1.80386	1.49249
Rmet_0326	met_gene5589	hypothetical protein	NC_007973	255.482	276.236	237.49	291.434	29.6389	396.543	444.377	379.319	658.176	368.847	11.8824	8.77976	11.6807	221.751	7.24667	4.87926
Rmet_0327	met_gene5590	permease of the Major Facilitator Family	NC_007973	92.7324	110.068	193.034	127.71	180.441	78.8298	76.1064	70.049	114.892	99.2013	225.368	258.139	249.793	156.12	196.864	189.906
Rmet_0328	met_gene5591	NADPH-dependent FMN reductase (ArsH-like protein)	NC_007973	129.479	162.574	127.645	177.79	97.4296	250.065	272.964	204.593	197.233	212.872	73.0118	58.8462	63.8667	98.5647	135.301	71.9697
Rmet_0329	met_gene5592	arsenate reductase [glutaredoxin family] CMGI-7	NC_007973	222.588	269.193	221.734	289.341	189.842	407.456	423.788	331.623	321.174	317.945	91.6627	107.325	111.221	147.585	95.1871	74.571
Rmet_0330	met_gene5593	arsenite efflux pump ACR3 CMGI-7	NC_007973	64.0519	93.741	59.3358	102.683	116.777	164.654	182.512	118.237	112.993	128.683	21.8261	26.5706	37.5938	24.205	66.351	34.5719
Rmet_0331	met_gene5594	arsenate reductase [thioredoxin family]	NC_007973	50.875	98.6835	62.2628	80.625	65.65	44.8603	32.8889	31.7704	31.75	30.5208	34.8282	39.1159	34.8333	58.1875	37.3445	48.8127
Rmet_0332	met_gene5595	Lactoylglutathione lyase (glyoxalase family) CMGI-7	NC_007973	157.478	209.307	152.293	167.071	214.851	229	43.8462	105.185	56.3972	32.2808	117.71	104.29	105.185	92.9383	183.117	87.9023
Rmet_0333	met_gene5596	Regulatory protein, ArsR CMGI-7	NC_007973	70.1022	84.7786	71.4745	87.3529	64.2214	134.338	136.778	101.86	104.852	111.915	42.6909	46.7378	40.5309	56.4188	83.0396	50.0796
Rmet_0334	met_gene5597	S-adenosyl-L-methionine-dependent methyltransferase	NC_007973	40.8129	71.3309	77.6691	78.0809	41.6763	53.75	45.3684	28.125	44.305	34	68	59.878	66.8688	84.9313	53.5581	63.1608
Rmet_0335	met_gene5598	putative transglycosylase	NC_007973	103.081	143.05	105.897	148.21	143.525	240.453	278.338	197.77	164.872	197.799	63.6196	68.5	73.6173	76.3394	115.16	69.6562
Rmet_0336	met_gene5599	putative regulatory protein, IclR family	NC_007973	37.8955	57.5507	45.9485	60.6429	15.0145	89.7836	91.3985	64.8832	52.1857	59.7379	40.6875	24.4724	21.5031	43.9813	68.4728	39.2524
Rmet_0337	met_gene5600	putative regulatory protein, IclR family	NC_007973	10.6212	15.4161	15.3577	16.1786	11.8058	15.4632	15.9779	12	11.078	11.4685	9.90909	10.0671	14.5375	11.7081	21.148	19.4051
Rmet_0338	met_gene5601	beta-lactamase-like protein	NC_007973	38.2612	76.4286	54.6569	81.9928	53.9574	125.167	122.679	93.1985	83.5352	88.9517	35.4161	38.2866	39.7391	45.2622	58.7333	30.819
Rmet_0339	met_gene5602	Monooxygenase, FAD-binding:FAD dependent oxidoreductase	NC_007973	76.2206	107.093	80.971	123.839	21.0286	168.64	176.358	132.285	113.19	147.167	40.7725	44.9444	52.3659	80.681	72.2974	44.4237
Rmet_0340	met_gene5603	conserved hypothetical protein	NC_007973	130.721	151.486	116.558	153.583	128.213	242.473	253.855	188.338	182.496	210.825	39.2422	68.9939	70.0184	102.491	120.023	72.2532
Rmet_0341	met_gene5604	Major facilitator superfamily (MFS_1) transporter	NC_007973	40.7872	53.5782	57.3034	63.5278	54.2847	75.8042	71.7021	60.6458	27.5369	65.4267	49.1954	73.3966	67.8698	67.6082	70.9596	47.355
Rmet_0342	met_gene5605	glutamate and aspartate transporter subunit ; periplasmic-binding component of ABC superfamily	NC_007973	38.8085	110.636	50.9231	77.4718	155.606	45.4926	41.9926	29.3143	40.3041	53.6867	161.441	191.596	175.506	138.071	175.86	145.63
Rmet_0343	met_gene5606	putative transcriptional regulator	NC_007973	16.0141	35.0685	34.5208	29.4126	68.4444	22.6667	23.2826	17.5282	19.8707	20.8079	35.8023	51.4561	49.3631	42.9302	72.5631	37.1829
Rmet_0344	met_gene5607	Aminotransferase class-III	NC_007973	57.4894	87.3542	112.786	105.838	76.6736	94.2206	90.4254	64.8451	73.0207	77.7635	63.6347	84.0828	89.0843	90.25	85.0293	62.8593
Rmet_0345	met_gene5608	conserved hypothetical protein	NC_007973	38.0563	52.3919	61.4276	57.8611	75.3958	53.8239	57.6503	48.2055	46.1351	45.4228	55.4942	52.4327	54.6786	40.1059	40.9477	26.244
Rmet_0346	met_gene5609	Aminotransferase, class I and II	NC_007973	34.8014	78.5822	55.2746	75.2727	50.0211	90.8333	80.1014	57.9301	54.0544	59.777	41.2917	16.4176	20.0778	32.1065	48.987	28.7006
Rmet_0347	met_gene5610	RND efflux system, outer membrane lipoprotein, NodT family	NC_007973	22.4113	39.4167	51.1888	38.1042	24.1489	35.922	33.5214	25.0483	30.5586	28.2119	31.5407	51.8779	41.3353	63.5088	45.8013	30.0961
Rmet_0348	met_gene5611	ABC-type multidrug transporter, permease component	NC_007973	31.964	54.9091	41.0786	65.1806	52.3986	83.7319	93.6058	65.617	52.2945	66.6644	27.1361	32.4176	30.5488	28.9401	76.781	37.5474
Rmet_0349	met_gene5612	ABC-type multidrug transporter, ATPase component	NC_007973	229.099	240.585	215.126	234.576	204.641	356.615	415.601	340.674	332.635	340.662	106.454	118.715	103.894	112	160.183	85.991
Rmet_0350	met_gene5613	secretion protein (HlyD-related)	NC_007973	56.1871	74.669	78.1888	101.451	101.923	82.8417	73.4191	55.4155	58.7808	60.22	110.349	107.692	139.386	87.7857	79.7954	59.6615
Rmet_0351	met_gene5614	transcriptional regulator, TetR-family	NC_007973	55.7343	80.2416	59.0137	96.7203	95.6127	135.134	144.035	111.221	74.64	107.25	35.3391	42.8035	45.7811	37.814	82.5723	42.6131
Rmet_0352	met_gene5615	Carbohydrate-selective porin	NC_007973	57.5461	78.5342	54.4965	94	94.5972	134.5	152.637	98.8571	84.9103	111.307	66.8284	49.3099	52.4759	49.0118	91.459	50.3882
Rmet_0353	met_gene5616	NADPH-dependent 7-cyano-7-deazaguanine reductase (NADPH- dependent nitrile oxidoreductase)	NC_007973	106.397	120.936	105.168	129.129	144.871	189.489	225.066	165.066	181.147	166.615	84.7651	93.2788	83.9207	87.227	120.854	74.3944
Rmet_0354	met_gene5617	threonine deaminase	NC_007973	27.5956	46.4786	94.8777	37.3188	17.3873	32.7955	34.7557	27.237	50.3028	36.7958	53.0123	52.6074	48.2901	64.9198	35.4295	29.2094
Rmet_0355	met_gene5887	trehalose-phosphatase (Trehalose 6-phosphate phosphatase) (TPP)	NC_007973	25.1022	39.6259	80.558	35.2174	21.9559	28.5481	28.0821	23.3111	39.8936	29.6575	42.2378	48.5926	39.4472	59.7329	30.1954	30.6401
Rmet_0356	met_gene5618	Glycoside hydrolase, family 15	NC_007973	135.338	266.536	216.993	264.584	136.45	133.21	71.0597	85.2336	77.8357	70.9595	137.709	177.81	169.994	156.549	152.016	155.174
Rmet_0357	met_gene5619	trehalose-6-phosphate synthase	NC_007973	128.58	171.115	138.145	151.486	73.4783	198.679	64.3594	122.706	76.3542	46.028	114.752	49.4172	55.4207	104.945	105.458	54.6795
Rmet_0358	met_gene5620	conserved hypothetical protein	NC_007973	46.7721	69.4891	70.1679	75.1667	62.446	67.5072	65.3623	49.7986	54.6014	50.7639	42.6463	45.9325	49.5926	50.9811	77.4474	55.3439
Rmet_0359	met_gene5621	carbon monoxide dehydrogenase accessory protein;	NC_007973	8.17037	13.0432	13.5182	15.5612	11.7591	13.5891	12.1278	8.29412	11.0144	8.52448	19.0625	19.1173	16.7578	22.2407	25.651	21.3794
Rmet_0360	met_gene5622	carbon monoxide dehydrogenase accessory protein	NC_007973	183.978	252.121	191.62	274.336	238.616	346.912	133.912	227.812	116.135	107.218	138.457	156.994	158.012	141.583	167.711	99.0812
Rmet_0361	met_gene5623	carbon monoxide dehydrogenase accessory protein	NC_007973	99.9407	123.199	98.8905	125.95	115.479	182.568	197.902	153.752	147.014	139.874	68.3602	57.0364	58.4847	61.7722	129.815	78.0796
Rmet_0362	met_gene5624	putative carbon monoxide dehydrogenase accessory protein, putative chaperone-like ATPase, involved in protein complex assembly	NC_007973	80.2612	114.683	87.1471	116.6	38.6286	182.518	199.854	150.978	114.894	141.091	28.5091	31.6205	30.1173	54.2134	39.0737	21.3387
Rmet_0363	met_gene5625	putative carbon-monoxide dehydrogenase (acceptor)	NC_007973	65.5147	108.348	80.2609	123.432	140.236	186.641	196.55	143.125	115.901	130.653	72.2454	72.7914	76.1739	69.7391	124.688	63.3754
Rmet_0364	met_gene5626	putative carbon-monoxide dehydrogenase, large subunt	NC_007973	53.5109	71.3191	60.0072	97.3212	57.5571	133.978	130.706	104.036	81.4648	99.8392	42.7952	28.7099	33.8457	38.642	92.8409	49.2444
Rmet_0365	met_gene5627	putative carbon monoxide dehydrogenase, 2Fe-2S iron-sulfur small subunit	NC_007973	10.2044	16.0571	22.8696	23.3551	16.9225	14.6107	15.7803	11.8134	18.156	14.6621	48.3727	49.5244	38.773	24.9503	37.7119	33.6108
Rmet_0366	met_gene5628	conserved hypothetical protein	NC_007973	170.51	192.556	181.144	230.241	265.014	296.347	332.69	273.271	237.987	253.827	160.971	179.931	176.871	123.105	196.253	118.902
Rmet_0367	met_gene5629	Putative Fe-S oxidoreductase FAD/FMN-containing dehydrogenase oxidoreductase protein	NC_007973	188.738	245.041	199.255	276.692	257.083	352.613	364.794	266.46	226.852	276.62	211.172	197.146	243.533	159.994	340.565	188.919
Rmet_0368	met_gene5630	Histidine triad (HIT) protein	NC_007973	339.532	346.576	300.521	368.872	290.028	485.936	107.331	266.276	125.282	101.203	157.384	153.41	151.222	170.608	194.637	120.688
Rmet_0369	met_gene5631	ABC-type transporter, ATPase and permease components	NC_007973	133.993	300.179	147.099	217.021	222.629	100.941	54.3407	48.6	54.1973	53.0872	93.7396	105.596	102.289	104.659	92.3701	77.3374
Rmet_0370	met_gene5632	conserved hypothetical protein	NC_007973	142.873	185.726	142.069	180.931	154.938	247.932	276.546	218.531	181.154	210.232	86.569	94.5029	89.1529	131.376	177.144	100.588
Rmet_0371	met_gene5633	bifunctional 2-octaprenyl-6-methoxy-1,4-benzoquinone methylase and S-adenosylmethionine:2-DMK methyltransferase	NC_007973	233.471	264.582	223.593	233.916	242.138	397.827	450.604	354.806	360.342	373.753	168.089	176.172	161.544	146.538	284.656	173.857
Rmet_0372	met_gene5634	import inner membrane translocase, subunit Tim44	NC_007973	16.9014	22.863	28.6503	25.4444	16.5208	23.4155	25.0643	21.0138	23.381	23.9603	14.9943	17.8235	13.7844	25.6824	33.8981	25.0181
Rmet_0373	met_gene5635	conserved hypothetical protein	NC_007973	12.5182	23.2138	23.3901	28.8169	16.1888	18.2014	23.2701	17.0709	18.4452	19.7718	21.485	22.4083	18.9691	22.5783	30.1498	22.3178
Rmet_0374	met_gene5636	Probable ubiquinone biosynthesis protein ubiB	NC_007973	168.175	181.257	153.653	200.462	245.574	296.021	185.141	259.622	179.547	159.06	124.454	140.058	134.293	110.324	191.638	113.399
Rmet_0375	met_gene5637	putative Na+/solute symporter	NC_007973	70.2158	94.1379	62.0986	106.674	121.303	91.7319	83.4526	60.9787	58.226	64.4305	79.7751	77.4884	87.1018	86.2059	140.931	89.1703
Rmet_0376	met_gene5638	conserved hypothetical protein	NC_007973	104.462	126.775	111.959	156.535	167.703	169.701	90.6181	88.8345	63.2781	67.2053	99.0565	100.936	112.806	102.756	272.769	154.381
Rmet_0377	met_gene5639	conserved hypothetical protein	NC_007973	33.2681	47.8784	61.6781	51.0417	32.5822	55.8832	53.8444	39.3286	37.9247	43.0861	58.3118	58.1337	57.0774	65.7219	48.3	32.4515
Rmet_0378	met_gene5640	aspartyl-tRNA synthetase	NC_007973	45.2574	57.1479	45.5755	66.058	51.766	89.4532	107.428	76.6978	77.1736	80.2917	31.1928	24.816	28.908	26.2866	48.4516	33.805
Rmet_0379	met_gene5641	conserved hypothetical protein	NC_007973	220.73	259.816	194.522	264.734	157.417	240.634	75.1527	60.3676	76.7092	61.3357	102.204	90.1768	100.867	138.175	49.7033	32.19
Rmet_0380	met_gene5642	dATP pyrophosphohydrolase protein	NC_007973	26.9776	54.5435	53.8333	58.0515	52.7842	32.6316	31.5865	24.9851	33.0704	29.8741	60.0723	72.311	70.8395	55.4099	46.8	52.5562
Rmet_0381	met_gene5643	Putative endonuclease/exonuclease/phosphatase protein	NC_007973	49.5693	77.9071	51.9783	83.3723	89.1655	102.108	108.723	79.7481	60.1786	55.8345	41.8354	34.9639	43.1429	39.9012	69.5479	71.1069
Rmet_0382	met_gene5644	Molybdopterin-guanine dinucleotide biosynthesis protein B	NC_007973	177.607	205.217	169.265	217.421	134.645	312.153	92.237	179.813	95.5915	80.1806	70.7636	76.0793	72.3272	135.447	100.448	59.605
Rmet_0383	met_gene5645	Putative phospholipase d/transphosphatidylase	NC_007973	33.7744	44.7971	39.9343	49.1594	26.1655	56.0522	53.6617	39.2941	27.5429	32.3724	31.8075	24.0125	27.05	29.2073	52.6951	44.0868
Rmet_0383	met_gene5888	Putative phospholipase d/transphosphatidylase	NC_007973	43.0373	54.4214	47.5	72.7986	162.435	90.518	83.5221	78.8333	62.3901	56.0276	60.5093	76.2561	77.6145	36.5122	147.914	76.5325
Rmet_0384	met_gene5646	putative transcriptional regulator, TetR/AcrR-family	NC_007973	31.1594	51.1583	74.9412	54.0786	31.0145	44.5362	44.0815	36.1304	41.5461	39.3169	40.8476	47.0424	44.6087	56.358	40.8779	40.2508
Rmet_0385	met_gene5647	Acyl-CoA dehydrogenase	NC_007973	32.7687	53.036	90.927	57.741	32.7929	45.5489	46.5308	36.3259	54.0282	42.8392	80.0559	62.7018	75.908	81.4845	35.6067	42.2102
Rmet_0386	met_gene5648	Putative 3-hydroxyacyl-coa dehydrogenase oxidoreductase protein	NC_007973	122.393	140.5	117.927	165.62	179.929	219.336	243.015	180.316	214.014	182.72	90.3832	92.1145	100.564	110.957	173.698	107.823
Rmet_0387	met_gene5649	putative beta-ketoadipyl CoA thiolase	NC_007973	104.094	148.604	109.59	155.784	90.0432	212.621	67.1756	98.9124	68.5139	53.089	35.6994	33.3804	30.1043	71.4375	106.706	73.118
Rmet_0388	met_gene5650	conserved hypothetical protein	NC_007973	23.6029	29.8865	50.4029	33.6423	116.085	31.5072	32.1087	24.5468	39.4167	28.2222	82.8024	83.0373	77.9024	37.3975	125.931	80.6344
Rmet_0389	met_gene5651	Enoyl-CoA hydratase/carnithine racemase	NC_007973	39.6397	64.3944	69.8261	67.9137	92.4101	71.1579	79.4167	57.9416	82.8227	59.5347	101.152	117.822	121.95	59.4534	101.331	127.188
Rmet_0390	met_gene5652	Putative thioesterase Protein	NC_007973	134.604	152.243	124.778	164.918	191.444	191.43	36.2797	48.6458	44.5608	33.4133	85.6494	97.7283	99.4941	83.8876	146.223	76.7365
Rmet_0391	met_gene5653	ABC-type transporter, ATPase and permease components: HMT family	NC_007973	67.6596	92.7172	69.049	112.007	87.9231	150.312	141.29	100.486	81.6216	100.16	37.0178	41.5965	46.5904	47.8788	85.2754	39.9689
Rmet_0392	met_gene5654	ABC-type transporter, periplasmic component: TauT family	NC_007973	35.5957	44.9315	37.8881	51.4755	78.6042	69.7413	72.7899	50.6552	44	50.1776	48.1379	56.0289	51.6587	51.6374	85.4434	42.1807
Rmet_0393	met_gene5655	ABC-type transporter, ATPase component: TauT family	NC_007973	183.764	233.247	150.664	199.772	149.708	341.365	361.346	265.289	260.747	292.405	85.1765	91.3684	86.1302	91.0357	116.058	66.4307
Rmet_0394	met_gene5656	ABC-type transporter, permease component: TauT family	NC_007973	371.711	436.204	360.614	527.628	422.939	601.4	225.514	304.993	170.02	176.757	317.491	308.791	326.766	307.964	341.684	203.614
Rmet_0395	met_gene5657	transcriptional regulator, AsnC-family	NC_007973	134.257	223.973	123.465	221.306	245.248	156.732	59.5725	48.869	47.8252	54.1867	122.162	131.324	107.443	130.408	199.565	126.363
Rmet_0396	met_gene5658	Putative cysteine dioxygenase type I	NC_007973	63.6596	82.9252	85.4	97.9167	63.3125	99.9301	101.61	81.7379	68.4564	84.8649	67.8256	47.237	43.8647	67.343	73.3556	47.2205
Rmet_0397	met_gene5659	transcriptional regulator, LysR-family	NC_007973	19.4173	29.7063	42.0211	28.0417	21.0069	24.9855	32.8741	22.4965	31.047	27.7852	26.1412	29.7824	27.4634	27.9643	24.4868	19.4118
Rmet_0398	met_gene5660	glutamate dehydrogenase	NC_007973	117.028	152.932	103.764	161.507	184.74	103.916	46.3741	38.5175	40.9867	40.8322	119.846	134.598	124.815	115.328	198.191	115.924
Rmet_0399	met_gene5661	glutamate and aspartate transporter subunit ; periplasmic-binding component of ABC superfamily	NC_007973	317.634	371.966	321.573	357.734	380.86	488.21	468.559	370.029	375.49	411.413	258.314	281.861	313.036	269.529	435.779	269.274
Rmet_0400	met_gene5662	glutamate and aspartate transporter subunit ; membrane component of ABC superfamily	NC_007973	88.8414	109.345	94.6458	114.685	131.16	179.084	195.236	148.285	142.537	156.52	72.4229	79.1588	72.9006	67.0769	142.655	75.7003
Rmet_0401	met_gene5663	glutamate and aspartate transporter subunit ; membrane component of ABC superfamily	NC_007973	82.777	104.939	56.1761	80.461	127.549	189.597	205.117	90.0786	78.745	155.698	49.7941	31.8698	59.3795	43.8862	103.648	56.6553
Rmet_0402	met_gene5664	glutamate and aspartate transporter subunit ; ATP-binding component of ABC superfamily	NC_007973	250.421	301.393	250.312	353.077	308.708	296.936	203.106	171.28	142.642	162.9	238.63	246.012	272.116	234.409	331.385	207.54
Rmet_0404	met_gene5665	tartrate dehydrogenase/decarboxylase	NC_007973	179.736	277.779	181.669	302.979	282.845	209.626	97.087	89.7801	79.5724	72.9128	190.645	201.368	197.756	195.542	173.497	135.799
Rmet_0405	met_gene5666	Putative hydroxypyruvate reductase	NC_007973	50.2174	81.4014	71.7986	122.614	75.3099	100.1	108.369	84.5612	76.3239	81.3129	46.9471	38.9277	48.3077	54.903	58.6326	35.8043
Rmet_0406	met_gene5667	dihydro-orotase	NC_007973	22.5725	39.7273	21.9722	34.8511	45.0282	31.1471	29.5899	22.1143	21.5915	25.8966	29.9881	31.3681	32.8395	42.7758	58.1645	47.2212
Rmet_0407	met_gene5668	conserved hypothetical protein	NC_007973	23.8406	33.1135	52.7071	29.5816	11.8571	30.5143	29.8865	23.5957	27.9866	35.7279	33.7647	23.2426	43.3631	72.5122	32.9519	31.1091
Rmet_0408	met_gene5669	conserved hypothetical protein	NC_007973	74.9197	95.5986	63.3836	96.1875	97.9718	146.809	139.471	116.612	107.469	120.377	39.213	45.5824	52.2952	44.5366	127.586	70.3594
Rmet_0409	met_gene5890	hypothetical protein	NC_007973	203.593	191.829	187.839	204.37	275.144	301.051	289.365	224.831	291.514	247.375	151.319	168.709	176.476	129.025	371.249	236.067
Rmet_0410	met_gene5670	50S ribosomal subunit protein L13	NC_007973	168.079	183.944	167.252	193.458	194.831	264.95	119.35	236.906	170.698	122.796	129.006	127.3	133.423	128.112	198.934	123.366
Rmet_0411	met_gene5671	30S ribosomal subunit protein S9	NC_007973	76.0507	158.979	114.193	126.886	200.448	97.6978	80.087	68.2158	57.4932	66.863	166.083	195.506	192.358	148.449	112.621	132.661
Rmet_0412	met_gene5672	putative DNA binding; transmembrane protein	NC_007973	53.8521	69.6096	55.4406	90.4296	21.9236	99.1901	38.6853	47.8936	33.3767	31.7007	8.77647	15.0529	18.2651	64.0778	89.5078	50.5545
Rmet_0413	met_gene5673	conserved hypothetical protein	NC_007973	122.25	158.938	124.132	172.937	85.3475	247.309	260.557	202.149	177.176	194.324	51.848	38.1302	43.697	92.5427	67.8971	35.6751
Rmet_0414	met_gene5674	iron-sulfur cluster assembly accessory protein (yadR); hesB-like	NC_007973	18.8029	28.6154	46.5143	35.3846	79.9861	33.3571	31.2979	23.8112	23.8219	25.3311	51.0057	49.3036	48.1529	43.6946	36.8173	26.3112
Rmet_0415	met_gene5675	Anhydro-N-acetylmuramic acid kinase (AnhMurNAc kinase)	NC_007973	164.42	225.867	173.725	271.972	184.662	264.384	233.993	190.732	158.021	175.767	165.023	138.712	191.709	191.159	185.529	122.823
Rmet_0416	met_gene5676	putative membrane associated metalloendopeptidase	NC_007973	79.6224	105.966	82.2414	99.9247	77.4564	143.931	174.558	132.408	118	145.111	40.7039	48.2584	50.4586	68.931	104.973	62.1965
Rmet_0417	met_gene5677	Tyrosyl-tRNA synthetase	NC_007973	76.3643	97.2042	74.539	107.076	59.8652	175.072	166.496	135.634	123.493	132.796	29.093	33.0233	29.4706	43.2412	80.5082	37.7057
Rmet_0418	met_gene5678	D-tyr-tRNA(Tyr) deacylase	NC_007973	15.2929	19.6483	25.0345	32.6	19.9658	24.1458	21.7972	18.4898	18.223	22.2517	23.7151	22.0809	34.5294	24.4798	64.0623	44.3555
Rmet_0419	met_gene5679	Phospholipid-binding protein	NC_007973	14.8058	20.0347	15.1189	21.9724	28.4375	30.4255	31.9635	22.2766	23.2569	25.6908	33.4269	36.6784	37.3697	31.1716	45.8521	22.8241
Rmet_0420	met_gene5680	phosphoglycerate mutase 2 protein	NC_007973	86.9252	147.714	68.8231	134.166	30.9861	114.317	56.9866	35.2207	30.4238	86.9221	43.6389	34.5429	84.7907	135.491	46.3946	27.38
Rmet_0421	met_gene5681	conserved hypothetical protein; putative exported protein Putative lipoprotein precursor	NC_007973	49.6809	67.7279	65.5563	82.1181	101.49	94.2979	75.4014	71.9021	62.1879	45.08	81.6012	90.848	81.8036	77.355	163.055	92.9728
Rmet_0422	met_gene5682	conserved hypothetical protein (secreted)	NC_007973	23.7569	33.2162	49.9724	24.1042	24.6042	30.5035	33.6056	19.5972	35.7467	40.9481	63.5414	70.5852	60.7727	66.3011	49.4465	38.6541
Rmet_0423	met_gene5683	ATP-dependent DNA helicase, component of RuvABC resolvasome	NC_007973	128.333	139.062	122.137	150.778	109.203	200.281	219.464	170.241	181.415	171.383	137.919	148.801	143.598	71.7861	267.678	172.514
Rmet_0424	met_gene5684	component of RuvABC resolvasome, regulatory subunit	NC_007973	37.2207	57.6107	35.1959	60.2877	41.0256	84.7517	99.6	74.4726	53.8684	75.9416	28.691	32.1429	33.8333	51.8266	59.0559	37.4029
Rmet_0425	met_gene5685	Putative glycerophosphoryl diester phosphodiesterase, periplasmic protein	NC_007973	38.0833	95.5986	63.5822	83.4755	43.8857	40.9155	34.7887	26.9716	38.8041	32.9189	96.1156	101.277	93.8623	86.3988	48.9487	49.3179
Rmet_0426	met_gene5686	component of RuvABC resolvasome, endonuclease	NC_007973	19.4965	29.5578	36.9178	24.7755	18.3826	23.8552	28.84	21.9728	26.053	29.9484	34.2737	38.7247	33.6207	41.4743	82.3333	48.8382
Rmet_0427	met_gene5687	fused IMP cyclohydrolase ; phosphoribosylaminoimidazolecarboxamide formyltransferase	NC_007973	19.0504	25.1736	34.0213	26.4792	33.1818	38.3453	41.7643	29.0211	30.4895	32.0265	32.4035	32.4566	31.1538	30.9524	75.0065	67.2911
Rmet_0428	met_gene5688	Putative Fis-like DNA-binding protein	NC_007973	117.05	136.041	126.648	169.888	135.111	190.433	66	83.0909	46.3904	57.1409	89.9422	90.3977	105.947	99.8383	137.909	77.5898
Rmet_0429	met_gene5689	tRNA-dihydrouridine synthase B	NC_007973	30.5643	66.8403	51.3803	50.1528	45.1929	35.2286	29.8248	23.5857	22.625	29.1208	52.8084	68.0234	69.5714	65.5808	55.3583	56.4742
Rmet_0430	met_gene5690	2-octaprenyl-6-methoxyphenol hydroxylase, FAD/NAD(P)-binding	NC_007973	22.8478	32.2143	45.1799	32.7429	25.234	32.8261	24.7801	21.6809	26.0276	22.7584	34.5799	29.3212	25.7964	38.3054	21.3113	15.3476
Rmet_0431	met_gene5691	conserved hypothetical protein	NC_007973	278.963	355.915	276.062	377.645	338.958	534.875	523.522	421.43	392.393	470.37	162.839	164.928	173.108	167.235	268.313	145.748
Rmet_0432	met_gene5692	proline aminopeptidase P II	NC_007973	32.0725	65.7133	66.4895	77.7063	37.6099	42.3121	44.5714	35.0288	36.0274	43.1769	41.7778	39.8994	52.6108	75.6506	42.4312	45.2523
Rmet_0434	met_gene5694	predicted branched-chain amino acid permease (putative transporter)	NC_007973	23.5786	32.4965	40.331	38.2624	23.3262	41.1871	44.9855	32.5282	27.5789	37.9595	24.7778	23.381	26.3795	26.4311	36.1278	24.3818
Rmet_0435	met_gene5695	predicted phosphotransferase to Ser/Thr protein kinases	NC_007973	32.9357	40.0069	24.1902	44.6	44.3475	72.0511	82.3723	56.5755	51.331	56.911	10.7751	11.1497	10.7651	12.3713	131.328	81.6409
Rmet_0436	met_gene5696	organic solvent tolerance protein	NC_007973	183.61	219.517	187.273	235.126	148.538	293.979	76.7639	189.447	67.9524	71.4558	77.7356	77.1047	80.3373	117.771	135.959	82.2085
Rmet_0437	met_gene5697	peptidyl-prolyl cis-trans isomerase (PPIase)	NC_007973	36.0214	52.7172	44.4326	63.2897	55.4681	52.0141	57.4892	37.5	40.6164	42.9595	49.7353	56.1377	58.0303	53.3614	57.3505	40.6875
Rmet_0438	met_gene5698	4-hydroxy-L-threonine phosphate dehydrogenase, NAD-dependent	NC_007973	17.0949	23.8288	45.383	20.1197	7.26573	18.0986	19.4043	15.5775	24.863	21.9934	11.6919	10.8786	16.3018	36.5655	16.4571	12.4024
Rmet_0439	met_gene5699	S-adenosylmethionine-6-N\',N\'-adenosyl (rRNA) dimethyltransferase	NC_007973	21.1418	37.089	53.6056	34.0282	12.2	23.3381	22.3043	15.3768	21.9231	24.9867	25.4647	31.6882	32.3512	66.4132	33.6186	27.506
Rmet_0440	met_gene5700	Tryptophanyl-tRNA synthetase	NC_007973	43.014	58.5102	95.9448	50.8966	133.625	40.9103	46.5577	30.8219	53.9041	76.6863	68.7978	145.804	151.971	88.2558	87.5092	115.038
Rmet_0441	met_gene5701	predicted permease, DMT superfamily	NC_007973	128.721	229.678	113.408	193.986	77.3169	145.707	137.66	104.34	116.021	120.099	70.431	87.7674	96.2588	210.058	212.4	148.789
Rmet_0442	met_gene5702	glyoxalase I, Ni-dependent	NC_007973	170.549	177.534	169.61	176.83	36.9514	272.804	270.883	254.152	252.906	279.605	53.5763	66.0523	64.9012	87.8448	152.127	89.6046
Rmet_0444	met_gene5703	1-Acylglycerol-3-phosphate O-acyltransferase	NC_007973	59.0496	77.2828	58.3706	78.1042	90.156	124.669	134.245	98.7692	90.4514	110.827	42.0971	45.5376	42.4107	40.1488	90.4713	47.5488
Rmet_0444	met_gene5802	1-Acylglycerol-3-phosphate O-acyltransferase	NC_007973	102.122	97	89.5634	105.699	111.901	205.336	186.182	140.627	136.143	159.34	69.9824	72.1834	69.1879	65.6168	125.069	69.7815
Rmet_0445	met_gene5704	D-glycero-D-manno-heptose 1,7-bisphosphate phosphatase	NC_007973	13.6345	22.1959	31.2483	18.5793	124.678	18.6434	18.8219	15.0903	18.0724	19.3613	56.7778	59.4746	59.6647	29.2209	108.222	50.9191
Rmet_0446	met_gene5705	glycine tRNA synthetase, beta subunit	NC_007973	73.7357	177.415	65.979	145.34	79.2292	53.844	31.1286	23.0423	26.8188	25.5302	75.9371	100.457	90.7929	86.6568	68.9293	86.1646
Rmet_0447	met_gene5706	conserved hypothetical protein	NC_007973	20.0423	25.9589	21.75	27.4236	23.7778	25.5417	25.2238	20.1379	20.8	23.3725	25.6722	30.72	26.1314	23.1214	36.2752	24.6792
Rmet_0448	met_gene5707	glycine tRNA synthetase, alpha subunit	NC_007973	43.9504	102.448	74.1348	71.014	45.7612	36.295	32.4638	25.0355	36.6803	36.5782	85.6977	108.766	96.5799	73.3977	66.2647	109.254
Rmet_0449	met_gene5708	apolipoprotein N-acyltransferase	NC_007973	111.007	121.826	106.779	114.476	127.211	163.308	139.438	166.575	132.178	124.175	86.5754	96.1638	96.4503	80.2184	115.817	71.5912
Rmet_0450	met_gene5709	magnesium and cobalt efflux protein CorC	NC_007973	90.1143	101.172	91.5556	69.2908	58.9425	166.915	195.529	134.685	124.692	139.437	76.3218	88.7811	79.9286	57.6386	107.006	56.7609
Rmet_0451	met_gene5710	putative metal-dependent hydrolase	NC_007973	131.289	150.769	123.565	132.24	156.25	190.393	238.107	173.582	217.087	215.155	114.715	119.903	117.93	98.5402	116.571	78.173
Rmet_0452	met_gene5711	putative enzyme with nucleoside triphosphate hydrolase domain	NC_007973	9.76978	13.7343	26.6357	12.979	11.4468	15.3309	15.5775	12.7361	17.1034	15.3289	19.5838	28.8035	21.5595	27.3136	32.0924	23.0415
Rmet_0453	met_gene5712	isopentenyl-adenosine A37 tRNA methylthiolase	NC_007973	53.4928	74.4452	57.2394	91.1408	76.0769	115.909	124.707	95.3056	79.2123	95.1879	39.8107	32.3179	36.0655	43.4353	63.0157	33.1118
Rmet_0454	met_gene5713	conserved hypothetical protein; putative exported protein	NC_007973	11.0286	16	11.3217	19.0638	14.2587	22.1522	19.8759	14.1429	12.226	14.2245	11.2381	9.39412	9.7619	9.40476	20.6558	10.9268
Rmet_0455	met_gene5714	voltage-gated ClC-type chloride channel	NC_007973	202.132	260.415	217.83	341.136	153.699	362.542	380.528	305.681	263.562	318.114	75.2083	62.018	88.3274	108.559	171.259	97.497
Rmet_0456	met_gene5715	RNA helicase	NC_007973	100.397	122.709	98.4539	138.888	144.704	189.696	34.7299	97.9571	38.3103	32.9864	83.4398	88.4762	86.9333	85.6242	152.441	84.046
Rmet_0457	met_gene5716	Aminoglycoside phosphotransferase	NC_007973	231.094	251.301	207.315	261.4	244.007	272.766	81.7071	82.156	63.4897	69.723	188.041	166.871	199.043	166.958	268.673	161.874
Rmet_0458	met_gene5717	universal stress protein, UspA family	NC_007973	213.521	244.338	153.006	248.085	190.312	169.971	62.442	50.9857	48.9315	55.5724	127.971	122.497	121.194	146.102	222.547	144.412
Rmet_0459	met_gene5718	putative two component transcriptional regulator, LuxR family	NC_007973	71.8156	100.704	72.9301	107.186	132.222	160.791	175.709	125.128	108.981	137.047	50.237	56.0714	66.9042	48.0719	79.4589	43.0273
Rmet_0460	met_gene5719	Pyridoxal-dependent decarboxylase	NC_007973	69.6667	100.855	55.0526	115.25	86.5532	171.123	177	128.721	110.897	127.741	46.4941	50.6667	49.3697	49.0655	36.8581	20.716
Rmet_0462	met_gene5720	permease of the Major Facilitator Superfamily	NC_007973	100.194	125.629	89.8403	140.468	148.049	202.768	220.021	181.369	140.938	164.52	56.8864	63.1479	69.3333	65.1412	126.801	68.2447
Rmet_0463	met_gene5892	putative membrane protein	NC_007973	35.0147	42.6835	37.2774	59.6103	37.1942	73.5547	84.2963	60.8905	54.8056	56.7815	18.8313	16.3232	24.8765	34.8528	68.411	41.1734
Rmet_0464	met_gene5721	putative sensory histidine kinase in two-component regulatory system with Rmet_0465	NC_007973	242.293	273.014	236.218	291.483	155.725	409.479	134.879	315.132	135.014	115.633	78.4556	87.9167	82.3114	134.637	192.872	118.152
Rmet_0465	met_gene5722	DNA-binding response regulator in two-component regulatory system with Rmet_0464	NC_007973	73.6978	104.281	79.4113	128.93	56.1608	174.441	177.199	136.944	105.926	127.55	25.3256	23	27.9701	64.4235	38.1013	17.4548
Rmet_0466	met_gene5723	DNA strand exchange and recombination protein with protease and nuclease activity	NC_007973	114.691	130.854	107.493	129.336	193.639	213.791	236.283	177.582	188	189.541	88.2189	94.7412	89.8121	59.988	142.629	85.6446
Rmet_0467	met_gene5724	regulatory protein for RecA	NC_007973	36.131	51.0268	49.4755	43.483	52.2739	51.0612	69.7115	49.4759	62.0329	58.8101	45.0615	48.0833	57.2686	44.4651	59.5753	42.6165
Rmet_0468	met_gene5725	conserved hypothetical protein	NC_007973	208.457	199.556	179.525	168.739	176.029	355.727	68.6986	177.261	108.596	70.3268	37.6977	80.3873	74.3136	97.7278	37.2419	28.4159
Rmet_0469	met_gene5726	succinyl-CoA synthetase, beta subunit	NC_007973	183.585	212.108	167.182	256.705	286.101	341.901	351.812	298.503	235.114	287.656	160.531	187.633	209.801	132.554	226.816	117.584
Rmet_0470	met_gene5727	succinyl-CoA synthetase, NAD(P)-binding, alpha subunit	NC_007973	302.589	353.549	259.238	339.669	338.181	403.837	64.15	83.2606	65.6849	63.8609	207.203	231.983	227.367	238.143	320.908	194.579
Rmet_0471	met_gene5728	Membrane protein TerC family, possibly involved in tellurium resistance	NC_007973	29.1844	41.6735	33.169	54.6319	50.8639	63.6181	64.7153	48.5793	43.5033	52.2353	24.3427	28.4633	32.5872	25.3276	53.9174	23.4611
Rmet_0472	met_gene5729	Type IV pilus structural subunit PilA	NC_007973	192.754	245.266	193.364	262.993	272.401	347.35	340.348	276.888	248.812	254.616	195.297	204.121	204.994	122.251	386.624	252.874
Rmet_0473	met_gene5730	Fimbrial protein precursor (Pilin) (Strain P1)	NC_007973	128.007	155.772	104.192	160.701	100.377	214.214	264.127	193.155	187.205	224.252	86.6556	83.9425	106.24	99.0857	48.0061	28.7731
Rmet_0474	met_gene5731	putative lipidA core O-antigen ligase transmembrane protein	NC_007973	205.359	231.419	145.076	270.326	31.6526	129.101	22.7842	19.9357	21.9795	22.5933	73.1686	83.6453	81.2651	154.234	93.712	83.2156
Rmet_0475	met_gene5732	conserved hypothetical protein; putative exported protein	NC_007973	66.869	76.6395	68.3493	83.3878	70.4485	100.075	94.1448	80.5685	77.5306	84.8235	42.7956	42.2881	48.4114	49.185	100.082	60.3121
Rmet_0476	met_gene5733	conserved hypothetical protein; putative exported protein	NC_007973	27.1643	35.5034	83.1103	26.5486	21.6434	31.8521	34.8156	30.6853	40.6528	42.6333	30.2384	50.1754	40.8824	57.6588	33.2	25.9719
Rmet_0477	met_gene5893	conserved hypothetical protein; putative exported protein	NC_007973	153.007	183.255	155.297	189.221	154.138	278.659	159.06	244.067	199.88	133.021	115.644	108	99.6074	110.252	139.291	88.9399
Rmet_0478	met_gene5734	hypothetical protein	NC_007973	409.917	516.204	346.694	464.593	304.404	313.789	252.506	225.452	288.974	229.138	389.481	421.082	449.92	468.506	521.349	430.32
Rmet_0479	met_gene5894	ABC transporter, ATP-binding protein-related protein	NC_007973	274.581	302.482	255.015	280	7.77941	384.519	458.788	398.284	10.3786	139.742	5.80368	4.42593	5.76875	5.89571	8.05498	5.18239
Rmet_0481	met_gene5736	ABC transporter, ATP-binding protein-related protein	NC_007973	150.221	136.493	101.507	100.411	1.92199	268.629	228.517	213.922	2.13103	205.058	1.59538	1.5848	2.07186	1.93333	2.71947	2.27097
Rmet_0482	met_gene5895	hypothetical protein; putative exported protein	NC_007973	171.103	165.094	154.36	178.706	2.35766	271.886	322.864	255.746	2.08511	244.27	2.12963	1.86957	2.01863	1.72561	3.10702	2.42122
Rmet_0483	met_gene5737	transposase catalytic site ISCme4 family IS21	NC_007973	40.5324	71.089	63.6154	79.2411	6.34965	98.0213	97.1071	72.5793	171.582	76.5099	41.5665	28.1143	31.2899	193.006	8.93417	6.29878
Rmet_0484	met_gene5738	IS21-like ATP-binding proteinATP-binding protein ISCme4	NC_007973	481.058	533.51	457.413	453.389	20.0922	571.667	518.225	452.333	1104.57	569.547	329.339	227.345	238.91	892.929	49.6307	33.0368
Rmet_0486	met_gene5739	molybdopterin biosynthesis, protein C	NC_007973	337.46	466.283	297.418	426.95	168.546	227.007	129.472	99.662	115.568	98.4082	243.667	195.93	282.095	374.175	159.178	158.769
Rmet_0487	met_gene5740	zinc metalloprotease, peptidase family M48	NC_007973	107.62	154.716	109.629	164.709	154.317	231.184	261.464	191.106	157.807	174.662	96.1775	103.69	100.545	106.47	103.132	56.7015
Rmet_0488	met_gene5741	conserved hypothetical protein	NC_007973	50.4783	102.048	77.5563	96.2324	86.3706	49.8786	31.9291	28.9712	25.8108	32.1293	44.0585	43.4379	45.4788	70.9881	46.5969	57.3293
Rmet_0489	met_gene5742	hydrolase of the alpha/beta-hydrolase fold family, YheT type	NC_007973	25.1583	33.2917	21.242	36.8732	30.7234	48.6103	49.5797	36.2766	34.8611	40.2569	48.5868	22.6923	21.8171	27.3136	38.0752	19.5631
Rmet_0490	met_gene5743	conserved hypothetical protein	NC_007973	17.4113	45.7862	22.3077	36.6901	15.6736	20.3214	20.9353	15.0504	14.5762	19.1379	23.6331	23.4762	26.0422	54.1566	37.8076	72.8875
Rmet_0491	met_gene5744	ADP-heptose:LPS heptosyltransferase II	NC_007973	22.1655	41.6735	42.8151	41.5248	30.0863	35.9286	37.7174	27.305	30.8435	32.7551	52.6012	63.2588	53.8537	67.5301	36.4522	30.5184
Rmet_0492	met_gene5745	conserved hypothetical protein	NC_007973	14.0072	19.3846	29.3662	27.5734	13.1103	18.1277	15.8392	13.5493	15.4276	15.1689	30.3077	26.6923	24.2632	31.3393	24.6951	19.7636
Rmet_0493	met_gene5746	branched-chain amino-acid aminotransferase	NC_007973	122.302	167.608	129.643	185.338	110.141	265.079	293.65	218.774	168.662	235.113	34.8824	31.4678	32.875	91.8166	126.461	68.9052
Rmet_0494	met_gene5747	Superfamily II DNA/RNA helicase, SNF2 family	NC_007973	171.62	189.597	166.021	183.789	112.958	268.829	258.007	243.819	250.55	234.081	56.6114	60.0292	58.2663	96.2573	181.352	99.9759
Rmet_0495	met_gene5748	Amidase	NC_007973	19.8849	26.1655	33.9441	25.4097	28.2958	30.3071	34.7518	24.0284	21.7959	31.16	15	29.3294	29.6566	19.9701	29.3844	20.747
Rmet_0496	met_gene5749	Major facilitator superfamily (MFS_1) transporter	NC_007973	360.586	382.308	344.347	332.245	423.597	432.035	134.755	158.745	134.632	136.373	169.978	178.865	208.337	169.873	163.485	120.38
Rmet_0497	met_gene5750	Branched-chain amino acid transport protein	NC_007973	42.529	53.4825	43.1702	56.3586	56.6071	96.1295	90.5845	73.6338	67.0483	71.6275	28.48	25.3547	23.5298	39.3293	100.984	55.4505
Rmet_0498	met_gene5751	conserved hypothetical protein; putative membrane protein	NC_007973	222.133	324.487	263.24	400.448	330.034	412.104	412.342	326.958	320.188	354.756	188.421	191.699	265.322	229.541	254.206	139.399
Rmet_0499	met_gene5752	transcriptional regulator, LuxR-family	NC_007973	48.3071	66.4097	73.831	64.2828	44.2055	72.2518	56.9281	59.9437	42.2449	46.3356	34.3815	66.5233	71.1488	88.2679	66.521	41.9096
Rmet_0500	met_gene5753	putative transcriptional regulator, LuxR-family	NC_007973	44.539	134.203	72.0694	90.0417	40.0069	37.6434	33.3889	26.4589	36.7651	33.5229	38.7167	51.4011	43.6127	118.057	39.736	71.0549
Rmet_0501	met_gene5754	phosphoglycerate kinase (PgK)	NC_007973	68.5248	96.4483	72.1181	103.483	110.878	148.771	156.603	120.894	100.067	123.311	48.4046	52.3908	53.4059	55.3275	106.671	60.3712
Rmet_0502	met_gene5755	pyruvate kinase II	NC_007973	97.4406	205.433	122.408	122.849	93.8176	111.541	85.3592	90.3061	69.8816	78.3268	96.9382	117.494	115.642	130.474	84.4769	89.6549
Rmet_0503	met_gene5756	Fructose-bisphosphate aldolase (Fba)	NC_007973	95.8169	102.926	95.6	132.636	42.5674	152.071	55.6835	52.9857	47.585	46.3973	75.6082	78.6706	75.1369	95.5444	124.052	77.735
Rmet_0504	met_gene5757	Phosphoribosylaminoimidazole-succinocarboxamide synthase (SAICAR synthetase)	NC_007973	148.664	166.993	130.055	135.993	137.363	173.545	51.0694	52.3562	40.68	46.4575	99.5389	97.9492	91.2216	88.3257	125.46	85.5457
Rmet_0505	met_gene5758	N5-carboxyaminoimidazole ribonucleotide mutase	NC_007973	113.461	147.864	273.338	144.483	154.848	140.042	127.421	92.4792	108.201	104.829	246.599	260.671	249.384	275.614	141.987	112.416
Rmet_0506	met_gene5759	Phosphoribosylaminoimidazole carboxylase ATPase subunit (AIR carboxylase) (AIRC)	NC_007973	18.9931	26.6993	32.5137	25.4685	25.2517	27.2657	26.1544	22.7083	27.4901	24.9286	31.2652	31.3051	30.3931	29.1214	67.3699	55.7701
Rmet_0507	met_gene5760	putative translation factor (SUA5)	NC_007973	155.173	185.841	161.979	190.007	200.937	300.2	267.399	234.612	214.425	207.935	115.517	111.806	148.133	122.82	167.638	104.052
Rmet_0508	met_gene5761	D-Alanyl-D-alanine carboxypeptidase, S13 family	NC_007973	21.8043	31.5915	36.6643	31.7	23.0284	37.3617	36.9348	27.2517	14.5374	29.8446	26.4118	37.3977	39.5808	43.4167	57.7331	35.5089
Rmet_0509	met_gene5762	conserved hypothetical protein; putative membrane protein	NC_007973	35.0219	51.993	63.4326	55.7746	53.3217	78.7426	76.7059	60.6	56.7808	60.1812	56.9697	55.2604	50.2364	52.1006	47.309	30.3506
Rmet_0510	met_gene5763	transcriptional regulator, LysR-family	NC_007973	278.161	306.594	258.507	369.859	335.807	444.021	309.37	432.95	284.243	274.374	182	181.024	180.482	162.337	232.34	141.757
Rmet_0511	met_gene5764	Cation/multidrug efflux system outer membrane porin	NC_007973	96.1159	151.048	121	162.71	96.35	164.962	113.252	189.201	132.05	136.807	42.0429	47.1212	62.4907	82.227	105.503	69.7587
Rmet_0512	met_gene5765	multidrug efflux system, subunit C	NC_007973	218.348	284.465	218.993	317.427	287.594	365.892	371.268	315.232	238.409	304.163	162.189	165.647	178.479	157.173	213.607	129.135
Rmet_0513	met_gene5766	multidrug efflux system, subunit B	NC_007973	123.667	152.887	115.042	156.769	112.421	198.851	68.1805	65.7194	53.531	52.9444	73.6606	79.8263	79.2788	81.3152	169.546	98.0932
Rmet_0514	met_gene5767	multidrug efflux system, subunit A	NC_007973	242.465	245.403	220.796	268.807	26.1071	360.986	49.2464	122.329	58.8639	56.7034	54.0655	55.8274	52.7679	170.659	35.1036	25.5093
Rmet_0515	met_gene5768	DNA-binding response regulator in two-component regulatory system with EnvZ	NC_007973	57.8849	65.1049	49.7466	78.0071	59.9571	75.8106	19.3383	18.5725	13.2414	16.7432	23.9091	31.1905	31.8951	42.25	78.1279	44.4025
Rmet_0516	met_gene5769	sensor histidine kinase in two-component regulatory system up with Au	NC_007973	151.029	180.159	153.671	199.076	74.5423	260.014	91.5035	144.514	72.2857	48.7329	85.1243	110.649	108.827	122.132	214.431	132.778
Rmet_0517	met_gene5770	putative membrane protein	NC_007973	127.582	172.822	146.669	180.764	142.769	240.46	182.407	136.64	110.228	135.342	171.235	167.183	205.421	174.898	219.99	120.505
Rmet_0518	met_gene5771	conserved hypothetical protein	NC_007973	43.1071	56.1875	45.2042	67.0643	91.1268	93.4	109.695	75	62.7329	54.78	41.2485	41.4942	47.1953	20.1647	77.414	41.3848
Rmet_0519	met_gene5772	tyrosine-based site-specific recombinase	NC_007973	18.8273	35.3333	49.1972	38.3643	22.0643	26.7778	30.7518	22.482	26.2153	25.7919	31.1	33.9941	33.9879	34.6407	28.6938	23.0523
Rmet_0520	met_gene5773	Methylated-DNA [protein]-cysteine S-methyltransferase	NC_007973	19.2199	27.5385	40.1806	29.2535	15.1429	23.021	25.1678	19.8194	36.1208	14.828	18.5829	21.24	20.3158	35.763	26.0222	20.8056
Rmet_0521	met_gene5774	Extra-cytoplasmic Solute Receptor protein	NC_007973	7.30435	6.55862	12.4604	8.27465	6.8662	11.3971	11.5214	8.78417	15.5915	11.26	12.5238	10.9704	7.46707	10.5952	16.1013	18.4598
Rmet_0522	met_gene5775	conserved hypothetical protein	NC_007973	19.838	35.8425	31.2014	33.9929	31.3776	25.5278	31.3636	20.0556	27.7123	27.3377	28.3642	42.9415	42.3988	40.2807	72.9146	90.3798
Rmet_0523	met_gene5776	Putative membrane protein, predicted permease	NC_007973	47.7214	66.5903	54.5177	69.4028	33.3262	100.565	106.737	73.8369	71.4028	84.9262	27.0473	24.2917	30.6587	53.9464	74.5439	45.8727
Rmet_0525	met_gene5897	putative ATPase or kinase	NC_007973	55.9716	63.9384	51.3034	75.2394	49.5625	97.8273	33.0438	36.2778	31.7619	27.6531	28.9651	28.2023	32.4286	36.5503	111.313	69.9817
Rmet_0526	met_gene5778	N-acetylmuramoyl-L-alanine amidase	NC_007973	64.5072	89.7724	61.9366	115.706	14.2014	166.696	159.277	121.07	63.4762	125.272	21.2335	16.2899	19.2331	48.6121	42.5705	27.3302
Rmet_0527	met_gene5779	putative sodium-dependent transporter	NC_007973	115.454	174.082	116.082	205.472	168.862	88.7676	60.1223	51.4786	49.2027	54.0676	74.0286	80.9593	77.0353	95.0814	144.575	83.9024
Rmet_0528	met_gene5780	putative DNA-binding transcriptional regulator (LysR-family)	NC_007973	68.7857	78.9655	67.9091	85.5139	89.2361	168.594	144.507	129.446	115.411	123.24	41.5476	46.2202	41.8614	43.4491	142.997	95.6
Rmet_0529	met_gene5781	putative S-adenosyl-L-methionine-dependent methyltransferase	NC_007973	179.789	186.204	167.259	191.09	96.4196	250.123	48.1736	57.7887	48.6755	50.4437	65.4944	53.8555	55.8882	102.053	155.587	102.848
Rmet_0530	met_gene5782	conserved hypothetical protein, putative DNA-binding protein	NC_007973	44.2143	51.9306	52.9172	62.6364	42.931	76.1408	73.9	58.1773	63.8897	58.6846	41.0235	34.3684	32.3576	52.7531	62.2885	49.9457
Rmet_0531	met_gene5783	Short-chain alcohol dehydrogenase/3-hydroxyacyl-CoA dehydrogenase	NC_007973	55.1631	79.1301	61.25	92.6364	62.331	83.7692	96.6294	87.7431	87.5302	58.4669	63.4	77.4393	71.2139	58.7283	100.138	58.7086
Rmet_0532	met_gene5784	adenylate kinase (ATP-AMP transphosphorylase)	NC_007973	93.1942	96.4315	77.2714	89.6738	95.9437	80.9856	25.7571	23.0857	36.6923	26.7086	97.6235	107.735	67.8354	67.9822	169.79	178.752
Rmet_0533	met_gene5785	3-deoxy-manno-octulosonate cytidylyltransferase	NC_007973	51.8723	74.8194	113.699	108.201	61.5035	87.8298	94.6423	79.8531	47.5102	64.5743	68.3509	58.5029	65.369	80.741	73.7868	45.4955
Rmet_0534	met_gene5786	conserved hypothetical protein	NC_007973	60.5683	86.0414	76.8429	105.81	119.482	133.704	129.956	97.6763	55.1189	94.3514	65.4182	61.6826	76.372	45.1964	150.019	91.5515
Rmet_0535	met_gene5787	lipid A 4\'kinase	NC_007973	40.4748	55.5524	45.9784	62.1608	21.3071	80.662	88.741	68.7447	62.2192	70.0959	33.1131	22.3091	21.2121	46.3841	35.655	23.2673
Rmet_0536	met_gene5788	biopolymer transport protein	NC_007973	41.7206	64.2446	41.3286	74.5874	65.7943	112.007	117.835	88.4429	65.8042	88.6939	34.5031	35.8882	37.2012	38.8957	15.6154	7.55873
Rmet_0537	met_gene5789	biopolymer transport channel protein	NC_007973	26.3597	40.1888	30.766	53.5957	18.8143	65.6214	68.6594	52.7887	42.9252	54.277	26.8343	29.6805	28.3012	22.881	47.4142	25.2975
Rmet_0538	met_gene3254	exonuclease VII, large subunit	NC_007973	165.437	191.733	162.266	217.613	46.8125	251.797	67.6143	58.2431	48.5135	54.5705	85.6136	86.5	80.6959	121.276	73.2334	74.9667
Rmet_0539	met_gene3255	superoxide dismutase, Fe	NC_007973	9.44286	14.331	31.5139	12.7465	7.56944	12.0797	13.1304	11.5108	14.5208	13.5676	21.6824	24.7529	19.012	30.0714	22.8239	19.3735
Rmet_0540	met_gene3256	putative regulatory protein, TetR family	NC_007973	18.5845	35.619	24.2292	36.4859	30.75	32.4326	33.9362	24.0903	21.1133	23.3267	42.4886	42.4244	36.5235	37.1176	45.7844	37.216
Rmet_0541	met_gene3257	Major facilitator superfamily (MFS_1) transporter	NC_007973	70.0709	148.699	130.993	131.965	114.149	73.3869	59.4296	50	59.1156	65.1342	96.2529	100.86	97.6213	110.817	57.4803	65.0729
Rmet_0542	met_gene3258	conserved hypothetical protein	NC_007973	41.1511	66.3699	55.0986	68.773	78.1806	85.5929	98.1367	67.2168	67.3605	62.5608	54.2543	57.3121	68.9576	53.5941	57.6562	41.9671
Rmet_0543	met_gene3259	putative Ferredoxin:Oxidoreductase FAD/NAD(P)-binding:Oxidoreductase FAD-binding region	NC_007973	29.8849	36.0759	56.4859	43.6993	40.1056	46.3261	50.4265	32.5915	38.972	46.5878	49	46.4438	50.5636	50.3743	39.2484	22.5409
Rmet_0544	met_gene3260	putative transcriptional regulator, TetR-family	NC_007973	135.838	155.081	135.552	162.161	20.4483	226.243	33.0496	80.0822	39.1837	31.9933	36.8081	44.5614	38.4561	70.2262	100.637	57.8618
Rmet_0545	met_gene3261	Alcohol dehydrogenase, zinc-containing	NC_007973	112	187.041	111.276	198.86	135.418	277.857	299.745	221.219	172.436	178.876	91.1802	96.0585	101.455	91.7202	110.414	54.1915
Rmet_0546	met_gene3262	D-beta-hydroxybutyrate dehydrogenase	NC_007973	51.9568	126.333	92.1399	94.6897	39.3241	44.4113	38.2128	30.1224	42.7347	35.973	78.5747	97.9942	77.8166	131.257	188.534	113.936
Rmet_0547	met_gene3263	putative membrane protein	NC_007973	93.1761	71.5034	56.4444	82.4444	89.2986	66.5217	72.4214	79.9648	109.772	100.1	58.6407	52.4118	52.1437	56.9053	119.781	72.9215
Rmet_0548	met_gene3264	Sigma54 specific transcriptional regulator, Fis-like	NC_007973	95.95	137.166	74.6479	152.469	83.5517	206.294	219.115	165.986	138.893	168.437	26.1387	28.9543	33.494	48.1235	112.702	51.2781
Rmet_0549	met_gene3265	Mg2+ transporter protein, CorA-like	NC_007973	84.8768	125.861	89.8042	174.406	134.35	188.705	198.139	152.993	124.527	158.233	83.2765	89.6864	111.384	85.3413	140.026	116.813
Rmet_0550	met_gene3266	conserved hypothetical protein	NC_007973	32.9701	46.0803	33.1898	67.295	49.6835	77.5074	71.8986	59.2029	42.6408	38.2414	22.3072	23.4695	26.303	15.8438	33.2066	17.8987
Rmet_0551	met_gene3267	putative hypothetical transmembrane protein	NC_007973	24.4593	33.1583	72.2206	32.9496	29.1799	35.8963	40.7197	27.6838	40.986	34.0347	43.6061	45.4699	42.6049	68.816	22.7129	24.373
Rmet_0552	met_gene3268	transcriptional regulator of formate dehydrogenase operon	NC_007973	28.2667	40.8786	33.9489	28.6544	12.7122	45.7591	31.0741	24	15.042	13.1469	17.1429	17.1288	14.6319	29.528	18.0787	14.7893
Rmet_0553	met_gene3269	NAD-dependent formate dehydrogenase gamma subunit	NC_007973	1.50725	1.4507	1.19565	1.12319	1.21014	1.84328	1.62121	1.11679	1.16084	1.35915	1.01227	1.05556	1.17683	1.03659	1.2339	1.22152
Rmet_0554	met_gene3270	NAD-dependent formate dehydrogenase beta subunit	NC_007973	8.04444	11.1752	13.4104	8.44853	6.40714	9.85401	9.57463	7.29851	8.69504	9.78472	14.2963	12.2909	11.3438	16.7901	13.7458	11.2
Rmet_0555	met_gene3271	NAD-dependent formate dehydrogenase alpha subunit	NC_007973	50.6522	69.5036	48.9348	74.4161	78.5357	106.29	147.398	96.0301	78.4507	83.7383	27.2901	34.8037	32.2298	35.1056	71.6543	44.4679
Rmet_0556	met_gene3272	formate dehydrogenase formation protein	NC_007973	23.7299	37.1511	31.0296	36.9635	17.4855	32.3741	32.7279	20.5182	29.0634	49.8112	30.7758	41.716	36.3865	68.9375	36.4358	73.8495
Rmet_0557	met_gene3273	NAD-dependent formate dehydrogenase delta subunit	NC_007973	141.314	166.885	138	151.95	141.443	240.096	270.672	216.507	214.69	199.166	87.4667	91.1411	91.0497	104.237	95.0743	56.1516
Rmet_0558	met_gene3274	putative bifunctional transglycosylase and transpeptidase	NC_007973	122.289	121.676	97.3185	133.197	123.216	182.737	27.4599	46.7445	28.5563	31.6181	58.628	66.8293	63.3043	70.4724	131.339	79.2006
Rmet_0559	met_gene3275	L-Lactate dehydrogenase	NC_007973	116.659	131.243	100.688	151.072	141.496	214.104	56.9924	87.9333	50.7958	39.9375	106.506	85.7423	85.8272	82.7195	130.262	75.1167
Rmet_0560	met_gene3276	Sodium:sulfate symporter transmembrane region	NC_007973	145.904	150.489	132.341	136.29	187.234	204.345	246.191	206.102	223.724	142.462	63.3795	73.8012	67.9627	46.8687	81.1661	51.7739
Rmet_0561	met_gene3278	putative tyrosine/serine phosphatase	NC_007973	45.2695	73.9595	156.148	81.2797	55.9655	61.7676	62.7394	53.0694	60.3245	70.2416	42.4011	47.7209	43.2791	108.222	82.3038	42.6101
Rmet_0562	met_gene3277	acetate kinase	NC_007973	52.8667	67.1583	47.913	100.21	92.8993	96.6343	81.9237	75.9706	62.5594	55.6503	51.5644	44.4242	43.7853	30.7439	41.2409	24.8026
Rmet_0563	met_gene3279	Phosphate acetyltransferase (Phosphotransacetylase)	NC_007973	23.5683	33.2	38.1761	25.6596	23.6294	34.2754	36.7737	20.6643	24.0544	35.7517	20.5731	14.3684	22.7108	48.5774	52.5	47.7577
Rmet_0564	met_gene3280	conserved hypothetical protein	NC_007973	41.5674	61.7415	44.4583	69.007	73.6014	94.6549	99.6028	76.8951	62.9	74.5267	37.6742	50.0814	42.6176	44.4795	80.0844	40.6557
Rmet_0565	met_gene3281	enoyl-[acyl-carrier-protein] reductase, NADH-dependent	NC_007973	19.6571	32.1429	26.1888	28.8803	20.8521	29.0942	22.4599	20.7589	24.3041	25.16	39.1726	38.1512	41.5723	60.0888	30.5552	29.8049
Rmet_0566	met_gene3282	Molybdenum cofactor biosynthesis protein A 1	NC_007973	37.6043	44.7103	42.4126	57.2482	39.0563	76.6028	92.6763	63.2057	66.4797	64.8121	19.8256	21.2241	20.7456	25.5893	43.619	31.9909
Rmet_0567	met_gene3283	DNA-binding transcriptional dual regulator	NC_007973	123.729	165.872	115.757	142.161	131.291	248.022	255.723	207.867	117.604	171.51	76.4107	87.1053	100.211	154.621	82.0128	35.0867
Rmet_0568	met_gene3285	adenylate cyclase, class 2	NC_007973	17.9357	35.3425	20.5486	35.7203	39.4345	25.3813	21.7007	14.8904	15.3946	16.3077	26.8353	29.1941	29.2927	39.9341	18.2182	23.383
Rmet_0569	met_gene3284	molybdate transporter subunit, ABC-type transporter, ATPase component: MolT family	NC_007973	11.6099	17.2534	29.0616	19.5352	13.9653	15.1127	14.5248	10.1419	15.1208	13.72	23.2	23.9017	22.6746	24.3631	21.5653	16.4655
Rmet_0570	met_gene3286	molybdate transporter subunit ; membrane component of ABC superfamily	NC_007973	13.3071	19.0897	18.9714	12.2517	8.74126	19.0567	21.0993	15.2483	18.8041	17.9267	11.7399	10.2035	8.39053	14.9882	12.7382	9.64897
Rmet_0571	met_gene3287	molybdate transporter subunit ; periplasmic-binding component of ABC superfamily	NC_007973	96.4857	113.473	105.343	130.701	145.063	128.145	144.647	135.766	130.595	133.358	71.0299	75.8547	76.9702	62.4072	98.3049	60.6227
Rmet_0572	met_gene3288	2\':3\'-cyclic-nucleotide 2\'-phosphodiesterase	NC_007973	120.155	127.465	90.2057	146.632	147.069	194.606	248.386	202.386	191.034	196.705	90.6857	105.89	90.0059	91.3743	199.683	101.658
Rmet_0573	met_gene3289	putative tetratricopeptide repeat-like protein	NC_007973	89.1957	120.712	103.315	130	104.238	125.21	118.203	111.806	102.595	105.168	77.7895	103.088	101	75.0179	235.191	147.321
Rmet_0574	met_gene3290	Fimbrial biogenesis outer membrane usher	NC_007973	189.338	235.759	191.522	241.381	118.827	291.289	45.8741	46.6029	41.1064	24.8944	132.194	160.096	122.534	70.6135	132.061	88.7678
Rmet_0575	met_gene3291	periplasmic chaperone	NC_007973	153.763	182.901	146.616	197.474	65.4286	290.022	308.303	236.154	248.986	243.972	27.227	28.3598	26.6994	90.3497	67.0465	42.516
Rmet_0576	met_gene3292	Type-1 fimbrial protein subunit precursor	NC_007973	123.244	152.993	129.18	167.921	12.0791	225.551	53.8248	119.662	47.8138	37.3121	8.3681	6.14198	7.57055	107.605	7.71383	5.78125
Rmet_0577	met_gene3293	putative nucleoside 2-deoxyribosyltransferase	NC_007973	195.302	212.069	178.521	232.446	168.387	348.015	262.886	307.08	255.697	209.799	111.558	109.867	107.16	135.787	110.474	75.548
Rmet_0578	met_gene3294	conserved hypothetical protein; putative exported protein	NC_007973	23.6815	39.3714	63.9259	33.1014	15.8905	28.0075	28.2537	22.9318	30.4792	27.0483	32.9085	36.5732	32.275	53.2134	23.4047	17.3587
Rmet_0579	met_gene3295	paraquat-inducible protein B	NC_007973	14.2941	23.9786	43.6423	24.5328	18.2826	21.4961	19.2519	16.0657	18.2324	16.469	31.6667	35.6111	29.8261	38.5093	21.6572	19.0418
Rmet_0580	met_gene3296	uncharacterized paraquat-inducible protein A	NC_007973	100.615	121.759	99.4851	145.964	157.5	204.309	164.493	181.204	91.8403	139.021	72.3558	73.2378	73.3415	67.1375	123.277	78.727
Rmet_0581	met_gene3297	uncharacterized paraquat-inducible protein A	NC_007973	193.562	244.829	183.818	269.8	205.92	363.059	408.637	337.669	295.972	283.055	168.037	125.454	129.431	67.9304	116.669	76.2236
Rmet_0582	met_gene3298	conserved hypothetical protein; putative membrane protein	NC_007973	164.581	202.309	176.326	223.761	225.475	304.529	317.474	257.906	234.93	251.524	112.384	117.677	120.164	104.494	145.239	85.2648
Rmet_0583	met_gene3299	similar to CBS-domain-containing membrane protein	NC_007973	43.5111	61.1143	46.1571	68.1367	52.9928	82.5985	84.2803	59.5185	43.9722	53.5208	27.865	26.6585	31.6481	32.362	28.2193	20
Rmet_0584	met_gene3300	putative CBS:Cl-channel, voltage gated	NC_007973	44.6642	56.5971	68.6148	58.7536	30.0435	72.2132	69.9328	62.5036	52.5957	40.8851	26.5	32.8855	34.7222	41.878	44.8806	31.7875
Rmet_0585	met_gene3301	Amidinotransferase	NC_007973	24.4851	36.0213	59.3381	36.4891	15.8633	32.5802	34.9015	27.9259	38.7273	38.838	43.6463	48.2699	42.1242	57.6319	24.2967	19.2492
Rmet_0586	met_gene3302	predicted ornithine cyclodeaminase	NC_007973	21.1348	65.2055	32.6345	43.6181	20.137	20.7113	19.0699	14.4	18.7467	21.9324	39.3523	76.2171	64.3373	105.988	21.0215	24.3284
Rmet_0587	met_gene3303	Excisionase/Xis, DNA-binding	NC_007973	135.83	228.283	113.624	209.951	253.119	103.094	52.8071	45.1667	50.0408	46.0403	153.07	122.854	163.614	156.825	181.135	114.077
Rmet_0588	met_gene3304	response regulator of C4-dicarboxylate transport system	NC_007973	25.4648	34.047	69.3931	37.4336	13.7639	32.1608	36.7143	29.4196	41.4	42.7667	29.4124	31.6069	25.1111	44.9419	33.9498	25.979
Rmet_0589	met_gene3305	signal transduction histidine kinase regulating C4-dicarboxylate transport system	NC_007973	79.4648	151.02	92.4895	213.979	95.7832	107.357	71.6691	73.0709	72.7877	73.2081	106.203	107.2	125.461	108.846	127.805	81.382
Rmet_0590	met_gene3306	Sodium:dicarboxylate symporter: DAACS family	NC_007973	26.4929	38.7902	24.0347	31.6294	13.6552	23.9	9.47857	8.20139	9.77703	8.22	23.9884	33.431	25.2515	36.6509	23.2883	41.5355
Rmet_0591	met_gene3307	putative signal transduction protein containing a membrane domain, an EAL and a GGDEF domain	NC_007973	129.348	160.379	127.896	154.105	131.806	234.525	261.081	192.148	189.211	196.281	67.506	73.2093	79.3072	82.3824	120.44	67.2675
Rmet_0592	met_gene3308	conserved hypothetical protein	NC_007973	107.426	126.786	104.236	143.993	153.541	210.056	218.057	147.235	151.537	168.822	60.4689	63.9773	67.5941	64.1138	135.379	71.1026
Rmet_0593	met_gene3309	conserved hypothetical protein	NC_007973	134.262	174.062	196.845	199.662	187.671	207.836	199.44	168.425	151.979	165.104	154.101	174.241	196.303	143.234	100.799	70.3131
Rmet_0594	met_gene3310	Isoquinoline 1-oxidoreductase subunit alpha	NC_007973	94.4929	132.541	67.3264	152.651	103.524	122.007	122.147	91.5137	74.7483	95.4437	85.6954	90.0578	88.0118	75.2093	106.456	90.5841
Rmet_0595	met_gene3311	Isoquinoline 1-oxidoreductase subunit beta	NC_007973	60.3972	59.6096	59.5734	73.5734	58.5903	88.8248	69	92.2028	71.3288	64.2039	28.521	26.5824	28.3841	36.7024	99.3625	61.0248
Rmet_0596	met_gene3312	Putative transmembrane transcriptional regulator (Anti-sigma factor)	NC_007973	53.4085	94.3699	38.9586	100.493	32.9653	60.4225	45.9716	36.6831	29.5503	33.3333	32.5281	41.7151	34.9176	56.4678	97.7913	64.9436
Rmet_0597	met_gene3313	RNA polymerase sigma O factor (FecI-like)	NC_007973	22.2086	27.2877	36.986	41.2394	26.9362	30.0365	32.971	24.4818	30.7432	30.4228	32.0238	26.5207	35.8623	32.0471	57.7063	38.4268
Rmet_0598	met_gene3314	Ser/Thr protein phosphatase family protein	NC_007973	35.6741	60.7518	89.3406	48	37.7986	38.1642	40.0074	32.5145	49.1986	29.9861	77.5689	86.5181	80.6914	58.7152	41.242	36.0561
Rmet_0599	met_gene3315	Cytochrome c oxidase, subunit II	NC_007973	156.883	255.282	139.271	196.638	153.574	184.806	171.598	168.518	150.951	122.521	200.677	192.274	203.224	199.533	98.9901	102.654
Rmet_0600	met_gene3316	multidrug efflux system, subunit B	NC_007973	56.587	86.8592	56.5929	77.1765	70.8188	105.623	95.9565	70.5956	58.1233	51.2917	30.0183	28.311	32.189	29.1779	41.0592	24.2025
Rmet_0601	met_gene3317	Multidrug resistance protein mdtA precursor (Multidrug transporter mdtA)	NC_007973	33.3212	50.1678	103.719	56.0714	32.8768	46.5746	30.806	40.0511	39.1042	35.8182	59.4663	67.7439	57.1677	59.7791	39.87	33.232
Rmet_0602	met_gene3318	conserved hypothetical protein	NC_007973	64.5778	90.6525	149.219	112.181	70.6642	87.8897	68.4741	82.0296	70.4014	69.9724	90.411	91.4878	78.0247	85.6522	60.0033	43.3408
Rmet_0603	met_gene3319	putative integral membrane sensor protein precursor	NC_007973	25.5515	35.6596	39.6259	35.6544	22.4071	41.9231	43.9769	29.3556	41.9014	32.6434	25.3006	25.816	28.1	34.7391	27.4596	22.6331
Rmet_0604	met_gene3321	putative esterase (modular protein)	NC_007973	15.1111	22.4014	35.2044	18.5971	12.259	20.6889	24.5956	17.3456	24.3741	30.0828	39.0494	37.2654	34.8272	41.1118	19.8239	15.2452
Rmet_0605	met_gene3320	putative Patatin-like phospholipase (fragment)	NC_007973	29.7926	40.7029	50.0373	56.6187	46.4058	48.3913	48.0956	37.1667	44.2766	48.7708	38.5432	66.9693	68.6994	44.8312	43.8693	52.3375
Rmet_0606	met_gene3322	Sulfate transporter	NC_007973	63.7664	90.0284	61.9481	100.232	64.9714	149.141	148.457	111.014	84.0629	96.2254	30.9136	29.0783	48.5432	57.4012	58.5357	27.6281
Rmet_0607	met_gene3323	hydroxymethylglutaryl-coenzyme a lyase active site; protein	NC_007973	11.6667	15	14.3551	27.7266	23.4857	15.3333	18.5303	14.3235	12.3893	12.3028	21.0982	15.6503	16.7346	9.975	13.5533	8.87821
Rmet_0608	met_gene3324	acetyl-CoA carboxylase, biotin carboxylase subunit	NC_007973	137.544	153.21	128.471	156.403	58.0435	209.684	71.0809	92.942	65.2837	43.9861	75.1515	93.4699	84.689	75.0182	148.387	114.272
Rmet_0609	met_gene3325	Acetyl/propionyl-CoA carboxylase,carboxyltransferase subunit	NC_007973	115.044	142.486	116.007	153.986	156.014	236.72	243.5	185.627	176.937	186.79	76.5488	77.253	84.7875	69.8476	116.043	69.8276
Rmet_0610	met_gene3326	Acyl-CoA synthetase (AMP-forming)/AMP-acid ligase II	NC_007973	2.14894	3.36054	4.18493	3.12676	1.85811	2.35915	2.25694	2.04895	2.22	3.04054	2.33918	2.91379	3.44186	6.63584	232.043	134.482
Rmet_0611	met_gene3327	transcriptional regulator, TetR/AcrR-family	NC_007973	45.1538	78.1724	46.9172	83.1064	73.6923	104.565	110.985	84.0786	72.2721	82.1611	84.0059	22.2982	24.8242	33.186	36.4708	18.7515
Rmet_0612	met_gene3328	Two component transcriptional regulator, LuxR family	NC_007973	52.9375	108.144	87.9236	89.6042	295.292	55.5175	41.9236	34.9225	45.4106	43.7483	175.848	205.023	196.93	102.714	59.1677	65.15
Rmet_0612	met_gene3330	Two component transcriptional regulator, LuxR family	NC_007973	64.2606	126.221	119.917	114.472	292.229	74.1064	64.4468	49.1793	61.5306	58.1544	163.453	173.663	169.866	109.544	56.0152	59.6372
Rmet_0614	met_gene3329	hypothetical protein	NC_007973	80.156	108.972	118.703	115.525	56.0286	124.978	127.209	97.8071	74.6599	104.37	73.9825	73.4734	74.369	92.8274	57.9868	39.6006
Rmet_0615	met_gene3331	Cpn10 chaperonin GroES, small subunit of GroESL	NC_007973	196.241	255.66	183.264	251.549	274.297	374.813	340.657	298.028	227.887	231.748	161.058	150.988	161.605	132.26	193.777	109.105
Rmet_0616	met_gene3332	Cpn60 chaperonin GroEL, large subunit of GroESL	NC_007973	38.8214	59.8767	42.8881	70.0972	69.0966	97.7447	107.608	75.5578	61.8571	80.5067	38.6571	40.4012	45.9477	39.6199	75.5396	34.8136
Rmet_0617	met_gene3333	conserved hypothetical protein	NC_007973	213.204	257.911	214.229	234.549	175.489	377.295	374.15	293.944	339.084	336.629	99.4438	110.68	109.758	121.047	168.987	94.3042
Rmet_0618	met_gene3334	Chaperone clpB (Heat-shock protein F84.1)	NC_007973	1.01439	1.0137	1.02083	1.02797	1	1.02113	1.07143	1.02759	0.986486	1.03311	1	1.02312	0.994083	1.01775	212.189	115.515
Rmet_0619	met_gene3335	conserved hypothetical protein	NC_007973	91.7626	168.8	160.17	174.528	60.2083	104.507	113.475	95.0993	104.333	101.68	113.579	51.1221	69.4518	160.265	89.6111	103.307
Rmet_0620	met_gene3336	putative OmpA/MotB (family of outer membrane porins precursor)	NC_007973	98.0278	217.581	67.269	114.49	67.7211	106.789	72.8652	87.1389	76.2733	58.0197	64.9261	42.6705	51.6272	156.896	58.7882	59.5828
Rmet_0621	met_gene4027	conserved hypothetical protein	NC_007973	14.2714	18.4828	23.965	16.3333	5.94444	17.4828	21.0496	13.6828	27.4527	19.5533	19.6358	4.17544	5.88166	24.2857	22.69	18.0904
Rmet_0622	met_gene3337	conserved hypothetical protein	NC_007973	52.4681	98.7329	121.271	90.2817	10.8369	57.3577	45.5294	36.3768	57.2671	48.1867	146.503	4.18023	6.29091	145.669	58.977	116.267
Rmet_0624	met_gene3338	conserved hypothetical protein	NC_007973	39.305	58.5274	34.6395	65.9286	4.07194	87.4583	89.2098	68.4714	60.7881	71.8993	28.8372	2.10778	2.84524	24.6506	66.6667	30.9288
Rmet_0625	met_gene3339	conserved hypothetical protein	NC_007973	28.2609	42.5594	29.1888	47.8028	8.99301	62.1773	59.1942	40.2536	46.1586	40.3154	8.82143	5.61818	6.81437	15.4634	43.8827	22.7236
Rmet_0626	met_gene3340	Rhs element Vgr protein	NC_007973	319.934	351.181	282.741	351.289	15.1972	445.147	112.076	246.236	163.275	99.2384	151.32	19	29.9583	114.795	46.0518	103.26
Rmet_0627	met_gene3341	putative Phospholipase D family protein	NC_007973	54.6449	102.746	86.5816	81.1489	24.5745	57.0935	65.7174	44.0496	178.938	69.8859	84.6471	92.1404	84.976	245.237	4.7451	3.40741
Rmet_0628	met_gene3342	putative sel1-like repeat; harboring protein	NC_007973	456.367	449.427	374.007	474.021	13.3972	598.592	483.44	566.091	554.324	392.074	209.374	9.93902	23.0473	242.744	22.8413	15.0123
Rmet_0629	met_gene4029	putative phospholipase protein	NC_007973	64.2199	74.875	54.5944	76.2778	8.76224	116.567	125.056	90.2329	179.642	95.1126	20.931	5.23256	17.2216	57.0529	5.99057	3.88922
Rmet_0630	met_gene3343	putative sel1-like repeat; harboring protein	NC_007973	563.309	604.676	432.454	553.319	12.4818	764.321	709.734	713.845	742.993	583.664	196.582	6.29341	19.9333	310.429	5.67893	4.18069
Rmet_0632	met_gene4013	hypothetical protein	NC_007973	150.255	140.124	136.522	152.827	2.72464	232.015	65.3209	163.522	100.312	65.6345	2.76543	2.09697	3.14907	73.5714	5.14676	4.05556
Rmet_0633	met_gene3344	conserved hypothetical protein	NC_007973	47.7338	62.4126	70.6547	40.078	8.70833	61.6738	48.6879	46.7071	61.0135	43.5338	6.45029	4.44444	7.58788	62.3976	4.74841	3.9696
Rmet_0634	met_gene3345	ImpA, N-terminal	NC_007973	86.4101	119.476	54.1298	148.914	23.1439	181.746	195.143	144.279	138.69	150.979	54.2216	16.1118	23.689	74.2761	148.282	82.6616
Rmet_0635	met_gene3346	conserved hypothetical protein	NC_007973	142.561	185.719	122.604	187.821	70.0709	252.394	262.688	215.284	213.591	215.247	52.1588	57.0941	55.5089	70.269	96.264	56.7915
Rmet_0636	met_gene3347	conserved hypothetical protein	NC_007973	12.0942	16.8671	12.9827	14.7203	10.6454	16.8768	17.0593	11.6377	21.5278	15.3129	13.9281	15.6228	14.1333	22.3554	15.5176	12.1779
Rmet_0637	met_gene3348	conserved hypothetical protein; putative exported protein	NC_007973	172.298	227.2	150.395	252.627	141.098	279.247	82.4056	84.3169	74.8054	69.7635	105.439	105.456	118.651	142.922	79.9434	52.4384
Rmet_0638	met_gene3349	Metallophosphoesterase	NC_007973	33.6043	44.9655	34.2168	48.4014	58.6429	75.5423	87.2117	49.8	49.2759	63.2621	22.3869	26.259	29.8012	16.497	41.5452	17.9465
Rmet_0639	met_gene3350	Bacterial type II secretion system protein, probably involved in Flp pilus synthesis	NC_007973	52.7192	88.4564	57.898	92.4444	54.877	120.719	138.486	94.1301	81.5232	94.0387	37.0618	41.8933	45.9029	32.9714	54.5255	26.7717
Rmet_0640	met_gene3351	flp pilus assembly protein TadB	NC_007973	89.1479	125.753	133.007	159.493	109.825	139.908	154.092	110.168	114.878	104.45	79.3543	78.4419	96.8639	107.398	70.0812	62.8287
Rmet_0641	met_gene3352	flp pilus assembly ATPase CpaF	NC_007973	84.5874	96.3265	82.3108	102.623	92.9867	136.041	122.058	109.52	147.839	136.75	85.4	87.6056	85.9773	90.8343	119.739	77.3136
Rmet_0642	met_gene3353	flp pilus assembly ATPase	NC_007973	47.1429	68.6713	38.8028	72.4476	42.169	117.768	111.796	75.156	69.3931	98.0886	18.1512	8.55882	45.7882	36.9172	28.0548	15.712
Rmet_0643	met_gene3354	flp pilus assembly protein (TadG-like)	NC_007973	81.4681	123.879	86.2708	142.986	125.265	186.91	173.726	147.15	118.02	153.432	44.4607	44.3563	39.7572	52.8198	80.5427	37.8367
Rmet_0644	met_gene3355	flp pilus assembly protein (TadG-like)	NC_007973	53.2324	88.7103	45.0552	87.1888	44.7655	68.3286	59.7143	44.0347	37.6966	51.7039	42.907	50.5205	54.7353	66.7633	78.5304	56.4394
Rmet_0645	met_gene3356	conserved hypothetical protein	NC_007973	126.347	138.503	110.171	139.375	17.4315	100.766	20.1831	21.9722	21.2867	38.634	24.0632	26.8701	35.7384	75.8793	19.6848	25.9825
Rmet_0646	met_gene3357	conserved hypothetical protein; putative exported protein	NC_007973	29.4255	56.5208	57.2414	52.4966	60.7586	39.4366	38.4029	29.1399	32.1342	32.9664	58.0805	68.4828	67.8916	49.9586	109.39	99.1258
Rmet_0647	met_gene3358	Flp pilus assembly protein secretin CpaC	NC_007973	42.5957	77.6867	95.1575	72.4621	35.0411	52.7431	40.4155	34.6479	34.26	38.8889	99.7072	95.6761	88.9827	130.92	60.6119	54.2365
Rmet_0648	met_gene4030	Flp pilus assembly CpaB precursor	NC_007973	78.9424	91.0952	77.1329	109.119	136.741	138.386	165.536	119.847	123.717	117.927	56.2544	59.1059	59.2229	40.2083	86.1541	54.8455
Rmet_0649	met_gene3359	Predicted ATPase with chaperone activity	NC_007973	92.7305	181.85	141.965	128.147	158.823	82.3404	47.259	54.0563	50.2416	48.5302	85.7184	129.587	122.491	110.376	78.6419	115.333
Rmet_0650	met_gene3360	flp pilus assembly leader peptidase CpaA	NC_007973	131.432	155.109	145.378	167.205	124.619	202.779	204.363	164.503	171.331	183.967	100.112	115.217	132.728	121.902	116.444	77.8103
Rmet_0651	met_gene3361	Flp/Fap pilin component; Putative pilus subunit protein	NC_007973	43.0138	76.3423	67.0069	85.1111	161.804	61.8125	61.7817	47.7254	44.1149	57.7748	81.2147	76.1638	74.2267	83.1953	38.5659	33.2191
Rmet_0652	met_gene3362	Flp/Fap pilin component; Putative pilus subunit protein	NC_007973	53.3885	69.2292	51.2465	71.2254	80.4336	96.1408	77.4648	71.1064	52.9073	65.2313	54.3488	60.6429	50.7412	34.9107	65.4268	33.3373
Rmet_0653	met_gene3363	Flp/Fap pilin component; Putative pilus subunit protein	NC_007973	99.1857	111.861	98.0903	112.759	139.725	169.849	88.8849	108.423	67.6554	65.2148	81.1118	79.3772	64.1145	72.0606	87.8997	47.4924
Rmet_0654	met_gene3364	conserved hypothetical protein; putative membrane protein	NC_007973	78.6312	124.986	121.655	160.443	104.236	110.915	96.5282	82.8333	75.8082	86.7533	149.486	140.723	145.155	135.353	62.3508	48.8713
Rmet_0655	met_gene3365	conserved hypothetical protein; putative membrane protein	NC_007973	64.3813	81.8681	58.0423	64.3521	61.2535	99.9366	81.2754	90.507	105.269	84.3243	41.7041	41.0405	49.5783	57.1273	30.5016	21.7982
Rmet_0656	met_gene3366	bactoprenol glucosyl transferase; CPS-53 (KpLE1) prophage	NC_007973	257.457	304.199	228.929	323.369	35.493	338.655	59.8071	88.2958	60.2431	57.4662	99.6176	128.527	107.794	148.127	175.926	134.359
Rmet_0657	met_gene3367	conserved hypothetical protein; putative membrane protein	NC_007973	52.6014	67.8252	100.396	73.5282	40.8489	81.0072	60.1727	49.8369	57.0486	54.5347	75.2439	77.759	82.2454	87.3855	52.3701	37.6944
Rmet_0658	met_gene3368	putative Bactoprenol-linked glucose translocase (Flippase) GtrA	NC_007973	56.219	64.3611	56.461	72.4823	95	103.307	110.806	90.6596	87.4497	92.7671	44.7574	47.4059	43.7169	48.7256	89.522	55.3814
Rmet_0659	met_gene3369	response regulator containing CheY-like receiver, AAA-type ATPase, and DNA-binding domains; Sigma-54 dependent DNA-binding transcriptional regulator	NC_007973	36.6232	49.2587	25.7758	47.1489	33.2319	54.8406	58.9928	47.5036	50.9247	44.5705	31.1687	42.8452	37.3772	45.4759	33.8149	27.5231
Rmet_0660	met_gene3370	transcriptional regulator, LysR-family	NC_007973	129.806	167.874	136.07	193.173	145.07	242.288	124.118	173.197	102.439	114.845	66.0765	77.8284	76.976	89.0059	183.436	101.245
Rmet_0661	met_gene3371	Major facilitator superfamily MFS_1 transporter	NC_007973	40.3309	68.35	41.7489	66.5319	38.8099	51.9124	49.292	24	42.6918	42.7279	40.0714	71.479	70.1198	82.4765	44.9455	45.0583
Rmet_0662	met_gene3372	putative integral membrane prtein with MHYT domain	NC_007973	73.9857	100.181	92.3099	126.098	117.972	152.448	23.8156	29.4507	24.745	23.1477	63.9017	75.9882	71.5824	68.5988	169.254	100.703
Rmet_0663	met_gene3373	conserved hypothetical protein	NC_007973	171.27	243.486	259.608	227.576	162.07	244.894	228.173	193.209	158.208	174.871	131.952	141.94	155.856	151.723	112.211	76.4601
Rmet_0664	met_gene3374	conserved hypothetical protein; putative exported protein	NC_007973	57.6831	162.148	62.9048	67.4932	245.358	43.2466	43.131	24.5578	35.3533	48.1355	143.583	163.955	147.322	114.249	107.796	97.0321
Rmet_0665	met_gene3375	LemA like protein	NC_007973	47.5704	104.403	54.2671	90.4589	39.4056	51.6454	45.234	36.7203	33.6599	36.894	29.8736	37.0262	42.7661	75.7765	54.0284	63.2687
Rmet_0666	met_gene3377	dihydrodipicolinate synthase	NC_007973	57.0216	80.331	93.4366	98.8194	69.0922	96.8227	86.6993	74.338	69.1379	67.6316	74.2114	65.4427	105.965	118.72	84.5871	62.1688
Rmet_0667	met_gene3376	glutamate-1-semialdehyde aminotransferase (aminomutase)	NC_007973	176.201	198.953	175.338	205.374	152.825	208.441	136.281	161.223	150.557	136.456	124.251	143.918	161.347	140.19	161.709	103.778
Rmet_0668	met_gene3378	Rubredoxin	NC_007973	135.993	126.034	139.384	139.303	160.789	189.479	94.2517	187.682	60.6533	129.305	108.715	117.081	128.064	93.2816	243.509	146.242
Rmet_0669	met_gene3379	Type IV pilus response regulator PilG	NC_007973	116.454	141.938	109.585	148.371	26.162	206.255	147.806	174.951	148.342	140.815	57.8765	65.0819	55.7574	78.631	128.695	75.1159
Rmet_0670	met_gene3380	Type IV pilus response regulator PilH	NC_007973	31.2394	47.415	32.9315	55.972	45.2828	71.2908	71.0493	52.0483	37.4967	53.0927	20.4833	15.1243	18.407	13.7384	26.9517	12.2776
Rmet_0671	met_gene3381	Type IV pilus signal transduction protein PilI	NC_007973	25.8085	36.5208	27.8723	42.7931	50.2014	50.65	58.9149	42.0769	35.4295	41.6711	39.0914	40.0977	40.7396	24.4497	72.7871	39.8232
Rmet_0672	met_gene3382	Type IV pilus transmembrane protein PilJ	NC_007973	136.438	155.101	145.75	159.846	153.972	217.408	27.7832	34.0966	25.58	31.3224	50.5	84.28	81.3526	105.425	163.281	92.9631
Rmet_0673	met_gene3383	Type IV pilus protein histidine kinase/response regulator hybrid PilL	NC_007973	38.5214	52.8897	53.9085	63.1469	49.3521	68.169	75.6861	58.1259	49.5411	55.36	37.3372	38.2471	40.2381	53.7471	49.9614	33.6074
Rmet_0674	met_gene3384	General substrate transporter:Major facilitator superfamily MFS_1	NC_007973	41.4326	56.4558	45.4247	63.4178	59.5652	89.1448	99.1806	64.9589	62.0132	78.7143	22.0559	28.4972	32.7727	24.1561	52.5964	29.9483
Rmet_0675	met_gene3385	Alcohol dehydrogenase	NC_007973	465.818	616.939	495.651	626.047	649.117	618.909	618.632	549.979	491.568	480.73	912.057	649.3	944.364	794.209	240.595	183.904
Rmet_0676	met_gene3386	conserved hypothetical protein	NC_007973	33.8116	50.6301	55.5775	48.0352	33.9236	53.2587	51.6042	35.2759	37.0408	45.7267	56.1257	55.3373	49.8225	64.5588	49.7174	31.3195
Rmet_0677	met_gene3387	gamma-Glu-gamma-aminobutyraldehyde dehydrogenase, NAD(P)H-dependent	NC_007973	42.1511	64.9103	122.277	44.5455	32.4437	48.8929	51.85	39.3191	53.4552	59.2886	48.3373	49.5294	52.9157	66.8848	38.7403	28.4099
Rmet_0678	met_gene3388	inorganic pyrophosphatase	NC_007973	100.845	110.39	97.3217	134.434	134.234	168.252	145.352	153.31	144.151	124.597	74.5523	87.9023	88.0298	62.7574	151.567	86.0419
Rmet_0679	met_gene3389	conserved hypothetical protein	NC_007973	14.777	26.4196	19.7872	17.7234	18	20.8417	17.4928	15.5929	22	21.3176	21.0119	22.2164	21.8434	23.3373	30.865	20.2
Rmet_0680	met_gene3390	Glutamine-dependent NAD(+) synthetase (NAD(+) synthase [glutamine-hydrolyzing])	NC_007973	282.015	334.127	205.514	330.93	279.573	223.355	80.0426	69.3857	60.8552	63.068	180.254	152.151	148.781	165.69	180.133	122.024
Rmet_0681	met_gene3391	regulatory protein P-II for glutamine synthetase	NC_007973	9.48175	12.0719	9.33813	9.78322	13.5214	16.1168	16.0519	11.2734	13.1119	13.3219	7.70122	8.04734	8.64024	5.02994	7.74257	5.61129
Rmet_0682	met_gene3392	putative membrane protein	NC_007973	48.4926	60.3121	41.6643	63.55	39.993	91.4397	101.633	78.3217	64.5	81.1973	19.7368	19.6235	26.5542	26.2048	32.9377	18.8502
Rmet_0683	met_gene3393	Smr protein/MutS2 C-terminal	NC_007973	72.7338	71.1268	36.8571	82.8429	59.45	119.942	146.623	69.7391	111.379	110.439	33.355	36.6071	36.2395	46.1257	117.455	69.4169
Rmet_0684	met_gene3394	thioredoxin reductase, FAD/NAD(P)-binding	NC_007973	59.8777	73.8264	56.4326	99.305	74.4789	134.698	121.275	92.6643	72.4459	103.544	40.5497	43	48.7892	42.4762	146.127	76.1361
Rmet_0685	met_gene3395	DNA segregation ATPase ftsk/spoIIIE proteins	NC_007973	73.9493	78.7622	40.0467	92.1643	105.957	141.913	155.875	86.7226	104.98	132.772	46.4731	49.512	51.0181	51.6347	101.23	59.534
Rmet_0686	met_gene3396	Outer membrane lipoprotein carrier protein LolA precursor; chaperone for lipoproteins	NC_007973	26.6594	38.0552	37.0638	71.75	26.8056	53.7986	75.7862	38.5175	48.7917	68.7133	10.6221	10.7857	12.432	18.3333	51.4136	29.2219
Rmet_0687	met_gene3397	Probable lipoprotein transmembrane; putative exported protein	NC_007973	27.5674	40.7517	54.4468	53.0845	41.4056	44.7589	49.3429	37.1277	49.8056	38.38	28.9357	31.5412	34.3293	40.3832	25.9773	17.8215
Rmet_0688	met_gene3398	hypothetical protein	NC_007973	187.454	197.698	177.689	201.946	227.076	256.781	281.185	226.824	260.42	233.232	139.243	150.932	154.898	140.988	144.844	116.938
Rmet_0689	met_gene3399	conserved hypothetical protein	NC_007973	55.305	134.642	91.7793	132.479	111.253	63.3916	63.7762	47.035	58.1301	51.7922	114.347	101.122	168.632	120.769	140.225	142.381
Rmet_0690	met_gene3400	putative amino-acid-binding periplasmic abc transporter protein	NC_007973	33.2238	79.517	70.034	51.5714	144.255	32.5724	27.7737	27.2945	46.6689	33.7736	119.478	139.43	134.308	89.8448	94.9788	104.923
Rmet_0691	met_gene3401	glutamate and aspartate transporter subunit ; membrane component of ABC superfamily	NC_007973	269.007	271.821	209.333	272.911	297.754	392.617	442.745	396.07	436	366.903	128.851	126.223	130.834	112.413	193.165	118.538
Rmet_0691	met_gene4014	glutamate and aspartate transporter subunit ; membrane component of ABC superfamily	NC_007973	151.778	147.326	123.757	147.436	172.599	234.22	291.405	205.778	234.042	167.68	98.6646	101.667	105.205	71.358	115.168	84.4437
Rmet_0693	met_gene3402	amino-acid transporter subunit ; ATP-binding component of ABC superfamily	NC_007973	250.796	339.986	292.772	401.25	330.671	439.49	441.883	402.192	341.53	356.026	316.596	312.718	336.428	282.829	312.519	174.464
Rmet_0694	met_gene3403	recombination protein	NC_007973	6.29286	9.39583	9.78014	7.60417	10.1844	9.49645	11.9348	8.28873	10.5068	10.0133	18.75	31.8793	27.3787	11.3072	14.2637	11.3172
Rmet_0695	met_gene3404	seryl-tRNA synthetase, also charges selenocysteinyl-tRNA with serine	NC_007973	35.2986	94.6216	35.8194	29.4825	24.4306	18.8239	16.662	12.1103	18.5973	16.1046	32.0169	60.618	51.0115	47.7045	76.2205	87.4558
Rmet_0696	met_gene4031	hypothetical protein	NC_007973	65.8286	66.8493	67.078	25.7639	14.3403	107.11	119.184	90.979	16.3946	98.8609	9.29885	7.68786	7.33529	18.497	63.8291	41.0089
Rmet_0697	met_gene3405	Type IV pilus structural subunit PilA	NC_007973	110.447	122.455	112.291	3.4375	1.37324	209.679	227.794	157.778	4.08784	187.933	1.25862	1.30857	1.6568	4.03529	2.86452	2.31611
Rmet_0698	met_gene3406	Putative hemolysin-related protein,gene ytfL from E. coli	NC_007973	37.5105	43.7248	36.5986	70.2014	41.9394	75.6319	72.3592	57.1389	101.752	78.6144	22.3167	28.3276	27.592	37.5349	66.8946	34.8023
Rmet_0699	met_gene3407	transcriptional regulator, LysR-family	NC_007973	34.4245	39.9034	31.3706	49.3776	44.6042	65.2908	73.2446	50.5845	55.0878	58.4564	27.0286	27.6243	32.759	21.8263	71.527	41.9969
Rmet_0700	met_gene3408	D-amino-acid dehydrogenase 2 small subunit	NC_007973	94.4929	92.8176	87.4832	86.9662	17.9363	136.483	41.3889	59.6054	47.5762	36.4837	71.2541	55.1761	48.7029	47.3886	92.1682	75.3018
Rmet_0701	met_gene3409	glutamate and aspartate transporter subunit ; periplasmic-binding component of ABC superfamily	NC_007973	113.176	124.021	105.834	137.731	154.959	196.161	163.841	133.273	146.272	150.046	106.835	96.8204	135.304	90.2262	210.452	134.325
Rmet_0702	met_gene3410	conserved hypothetical protein	NC_007973	44.2357	109.972	89.1806	77.021	34.4755	48.3403	44.8	35.0764	52.5646	39.7947	78.3988	65.5906	56.1479	93.7661	58.8349	62.4599
Rmet_0703	met_gene3411	cyanophycin synthetase	NC_007973	83.777	126.826	111.599	143.273	91.1761	102.174	115.029	87.7606	92.0548	79.8649	156.983	116.182	129.402	111.814	54.981	48.3152
Rmet_0704	met_gene3412	cyanophycin synthetase	NC_007973	30.0576	44.7778	64.4931	42.3916	26.035	41.4685	33.6667	32.9085	31.3425	33.3733	40.2047	43.517	40.4647	37.7751	33.3899	23.4835
Rmet_0705	met_gene3413	ABC transporter-related protein	NC_007973	48.3885	68.0276	87.4155	84.078	59.8451	76.1314	66.0435	60.4296	69.9459	72.5986	74.1882	77.152	84.6364	90.9702	46.4593	40.0247
Rmet_0706	met_gene3414	conserved hypothetical protein	NC_007973	155.479	179.965	153.273	192.163	147.203	258.246	283.937	222.836	250.521	243.094	63.0355	66.2515	69.8253	106.339	104.644	52.4485
Rmet_0707	met_gene3415	conserved hypothetical protein	NC_007973	63.8489	94.9021	63.4895	106.298	108.078	147.277	163.058	119.9	115.294	107.395	43.097	48.3512	47.9636	36.0122	72.1797	41.3323
Rmet_0708	met_gene4032	hypothetical protein	NC_007973	107.856	121.158	94.5634	132.169	14.3333	189.295	87.6906	153.621	100.707	79.5	8.31515	6.29412	8.75309	57.1677	114.854	65.8261
Rmet_0709	met_gene3416	hypothetical protein	NC_007973	167.971	161.831	145.193	180.664	116.532	230.901	89.9857	171.586	112.081	94.3716	49.7	52.7202	49.8988	68.9581	145.081	83.8515
Rmet_0710	met_gene3417	phosphoglycolate phosphatase	NC_007973	94.8478	91.3427	43.9706	86.5674	77.0496	152.723	155.826	82.5693	145.869	136.85	33.1786	37.1333	29.5879	37.5422	108.272	71.7778
Rmet_0711	met_gene3418	bifunctional 3-demethylubiquinone-9 3-methyltransferase and 2-octaprenyl-6-hydroxy phenol methylase	NC_007973	129.836	139.973	123.766	163.175	148.993	200.909	202.179	158.617	158.787	189.257	76.4277	78.9231	88.976	91.9762	201.588	120.593
Rmet_0712	met_gene3419	outer membrane protein or related peptidoglycan-associated (lipo)protein	NC_007973	30.0942	44.5139	49.3617	37.2158	25.9929	39.4143	48.1176	29.3768	47.1164	44.4527	40.3216	46.6951	39.9222	39.8614	38.026	28.6708
Rmet_0713	met_gene3420	DNA gyrase (type II topoisomerase), subunit A	NC_007973	45.7554	69.4097	47.9859	65.5175	74.3706	93.0625	103.706	64.4583	76.7891	72.3733	30.4912	34.9763	37.3837	25.7	50.216	23.3656
Rmet_0714	met_gene3421	conserved hypothetical protein; putative exported protein	NC_007973	114.257	215.622	234.497	183.343	348.775	104.191	88.8394	72.1875	93.2397	86.28	226.628	234.818	157.089	172.524	121.159	185.03
Rmet_0715	met_gene3422	3-phosphoserine/phosphohydroxythreonine aminotransferase	NC_007973	153.294	148.568	130.453	144.562	139.136	198.138	258.944	168.007	222.7	221.626	97.6167	103.789	120.801	109.074	120.644	99.3899
Rmet_0716	met_gene3423	prephenate dehydratase, Chorismate mutase	NC_007973	267.86	321.925	247.916	358.993	259.208	453.213	350.594	417.345	376.02	274.686	189.937	165.1	202.214	169.451	226.624	142.216
Rmet_0717	met_gene3424	Histidinol-phosphate transaminase	NC_007973	60.669	83.8707	61.9167	92.4041	63.5933	110.417	96.2893	95.2534	91.4371	94.3613	38.1676	41.1534	39.6839	52.75	94.5015	52.4214
Rmet_0718	met_gene3425	prephenate dehydrogenase	NC_007973	98.7338	129.552	93.7622	173.21	114.326	168.842	152.542	142.063	144.412	106.624	119.051	116.902	133.946	114.183	204.225	129.329
Rmet_0719	met_gene3426	5-enolpyruvylshikimate-3-phosphate synthetase	NC_007973	171.741	252.906	155.792	256.828	237.124	286.271	304.097	277.89	265.297	244.994	117.096	129.983	158.376	113.282	193.898	97.5874
Rmet_0720	met_gene3427	Hypothetical protein; Membrane protein	NC_007973	115.057	136.685	120.371	165.58	68.7042	197.837	117.9	139.65	131.595	100.397	80.1149	83.422	90.8735	80.9647	67.0858	65.3133
Rmet_0721	met_gene3428	cytidylate kinase	NC_007973	73.0845	80.7905	71.863	85.4306	78.089	120.653	123.208	95.0479	111.289	118.444	54.2722	57.8889	66.1734	55.5143	149.282	87.84
Rmet_0722	met_gene3429	30S ribosomal subunit protein S1	NC_007973	21.0638	33.8	52.6364	31.5915	19.0775	27.0797	24.3643	17.9433	25.3557	24.8591	47.4451	52.3918	46.369	50.9064	39.3333	35.5952
Rmet_0723	met_gene3430	integration host factor beta subunit	NC_007973	14.2329	22.7	23.2617	19.911	11.0585	16.6084	16.1049	12.5764	17.5563	15.1645	34.9888	39.0114	31.9023	31.0517	37.7385	30.7047
Rmet_0724	met_gene3431	conserved hypothetical protein; putative exported protein	NC_007973	180.636	184.401	168.105	174.479	185.916	264.106	286.063	205.979	267.322	260.026	83.8902	91.6784	94.5799	83.9643	130.736	82.0154
Rmet_0725	met_gene3432	putative N-Acetylglucosaminyl transferase; Tetratricopeptide TPR repeat	NC_007973	84.4028	117.155	86.4027	121.858	159.721	164.35	206.959	129.236	120.105	143.168	73.5	83.483	84.4943	70.44	89.3818	55.625
Rmet_0726	met_gene3433	UDP-glucose 6-dehydrogenase	NC_007973	165.93	198.549	155.845	179.16	218.496	282.556	293.007	235.076	217.469	255.942	112.931	113.233	127.47	92.2706	158.573	96.3711
Rmet_0727	met_gene3434	fused heptose 7-phosphate kinase ; heptose 1-phosphate adenyltransferase	NC_007973	96.0282	128.306	89.4792	141.014	148.099	188.437	208.279	158.329	136.938	150.514	98.2164	104.107	105.976	81.1084	144.445	82.5165
Rmet_0728	met_gene3435	ADP-L-glycero-D-mannoheptose-6-epimerase, NAD(P)-binding	NC_007973	59.4101	101.326	131.132	98.1773	51.8571	52.4604	33.3986	29.3643	39.966	34.4552	105.446	109	98.4085	121.327	63.7767	58.0464
Rmet_0729	met_gene3436	conserved hypothetical protein; putative exported protein	NC_007973	119.583	139.86	116.78	149.854	142.211	200.284	182.408	172.507	165.714	151.644	103.514	97.1724	90.9822	80.9824	143.201	91.3195
Rmet_0730	met_gene3437	pyrimidine transporter	NC_007973	125.131	192.133	106.348	138.573	168.845	80.5985	44.2519	39.1223	44.4552	48.1333	97.7126	93.2663	103.482	96.3929	146.944	101.615
Rmet_0731	met_gene3438	cysteine synthase B (O-acetylserine sulfhydrolase B)	NC_007973	67.3696	79.6099	67.6714	84.6906	72.2553	123.13	140.051	106.142	80.986	85.4626	52.6946	54.7651	48.4277	55.5185	91.9129	49.4141
Rmet_0732	met_gene3439	membrane-bound lytic murein transglycosylase B	NC_007973	122.597	135.142	100.237	132.679	140.709	223.267	231.551	172.705	193.408	181.24	47.122	47.5394	51.795	46.358	129.62	78.9841
Rmet_0733	met_gene3440	Deacetylase, histone deacetylase family	NC_007973	104.87	91.0284	93.05	90.4539	51.9007	142.142	153.755	142.574	152.688	132.151	37.1538	36.4286	43.6205	48.9818	57.5287	40.1376
Rmet_0734	met_gene3441	DL-methionine transporter subunit ; ATP-binding component of ABC superfamily	NC_007973	91.1029	125.408	82.8867	130.615	139.085	197.676	203.674	151.842	145.939	155.521	51.2317	51.4518	51.3804	40.7073	116.382	63.8185
Rmet_0735	met_gene3442	DL-methionine transporter subunit ; membrane component protein of ABC superfamily	NC_007973	205.5	207.117	173.355	239.236	258.204	271.929	63.2029	79.9433	66.7172	52.557	112.302	110.787	120.538	66.8204	142.352	77.6061
Rmet_0736	met_gene3443	DL-methionine transporter subunit ; periplasmic-binding component of ABC superfamily	NC_007973	129.518	161.69	122.073	170.838	212.22	240.397	239.219	186.854	196.905	214.858	103.06	93.1012	101.787	88.4337	153.876	92.0186
Rmet_0737	met_gene3444	Electron transfer flavoprotein subunit beta (Beta-ETF) (Electron transfer flavoprotein small subunit) (ETFSS)	NC_007973	149.849	224.021	209.319	214.818	202.289	287.301	302.525	260.915	183.603	235.216	136.789	116.659	121.559	111.683	171.603	94.1915
Rmet_0738	met_gene3445	Electron transfer flavoprotein subunit alpha (Alpha-ETF) (Electron transfer flavoprotein large subunit) (ETFLS)	NC_007973	54.0072	85.2887	56.6408	60.9429	54.8601	133.116	139.757	97.8857	43.2552	91.0342	43.3988	39.3554	48.2331	35.7239	34.4248	19.9281
Rmet_0739	met_gene3446	Acyl-CoA dehydrogenase	NC_007973	40.8944	54.1837	46.8082	70.3217	49.6803	81.4266	100.503	62.6351	61.4867	78.2566	23.8876	19.7861	16.9882	19.7849	44.9662	25.9379
Rmet_0740	met_gene3447	D-amino acid dehydrogenase	NC_007973	167.209	142.699	134.083	172.846	145.641	272.669	274.165	199.321	233.912	237.673	87.4353	96.3018	88.2788	63.6607	179.036	101.339
Rmet_0741	met_gene3448	DNA-binding transcriptional dual regulator, leucine-binding	NC_007973	58.021	76.4726	59.7083	87.6294	69.4694	112.986	125.897	97.6552	99.449	121.645	24.4637	27.267	32.9306	27.4675	46.4844	27.1053
Rmet_0742	met_gene3449	DNA repair photolyase	NC_007973	43.9143	52.1127	44.0915	57.9792	53.6835	95.1377	97.8273	72.9357	69.2897	70.8026	49.8166	53.1235	44.1198	42.9822	96.1217	46.8762
Rmet_0743	met_gene3450	transcriptional regulator, LysR-family	NC_007973	73.0426	90.2986	58.4236	94.3931	20.5685	134.923	142.091	110.932	105.15	126.329	13.2093	14.117	21.924	31.7041	44.1469	23.1036
Rmet_0744	met_gene4026	Putative membrane protein	NC_007973	14.3475	20.5448	29.507	18.7376	18.7872	19.5474	23.2132	14.2357	24.6875	22.9315	39.7725	50.0468	49.0859	30.6826	38.4916	35.6771
Rmet_0745	met_gene4033	hypothetical protein	NC_007973	46.125	70.7568	116.224	95.7431	50.9371	72.2168	63.8601	58.069	42.3333	66.9867	111.882	131.509	122.143	102.587	127.43	92.4286
Rmet_0746	met_gene4025	conserved hypothetical protein; putative exported protein	NC_007973	27.741	33.869	32.3617	38.2986	12.4931	54.5971	53.9571	40.8276	37.1429	43.8163	11.7861	5.61272	6.88024	22.9059	18.1167	23.9371
Rmet_0747	met_gene3451	Putative soluble quinoprotein glucose/sorbosone dehydrogenase	NC_007973	29.6957	38.3958	51.2222	47.1958	22.8451	42.7554	47.8188	30.3357	35.9371	55.1118	29.2222	28.4615	37.9152	50.3353	38.202	28.8719
Rmet_0748	met_gene3452	30S ribosomal subunit protein S16 (modular protein)	NC_007973	17.6154	26.6575	58.9028	28.8639	21.5069	22.0694	17.7163	15.2183	18.6846	21.7086	37.1875	52.608	42.6901	53.7209	23.5365	22.5621
Rmet_0749	met_gene3453	16S rRNA processing protein	NC_007973	9.55714	11.4621	9.92361	9.95804	12.6154	14.1727	18.6906	15.4397	13.4276	16.1301	5.1345	5.36095	6.1018	4.97006	10.6545	6.25309
Rmet_0750	met_gene3454	tRNA (guanine-1-)-methyltransferase	NC_007973	102.049	127.547	107.752	180.041	111.555	193.014	173.468	160.762	198.087	139.007	67.7288	74.8555	47.0595	90.1494	127.741	66.5743
Rmet_0751	met_gene3455	50S ribosomal subunit protein L19	NC_007973	91.9071	108.572	90.9014	133.674	134.979	189.326	187.702	149.353	136.288	152.389	56.2249	63.2202	57.1205	51.4235	115.225	69.1584
Rmet_0752	met_gene3456	Putative NTP pyrophosphohydrolase (oxidative damage repair enzyme); MutT/nudix family	NC_007973	159.507	207.369	122.89	224.297	227.806	105.587	47.2292	40.5548	52.0066	46.1391	80.625	93.2717	76.8663	78.3787	141.641	99.4706
Rmet_0753	met_gene3457	Putative sulfurtransferase; Rhodanese-like protein	NC_007973	226.856	200.055	184.007	242.201	43.3533	271.475	45.1533	48.9214	46.137	43.5102	107.38	110.542	113.018	136.839	66.023	50.5449
Rmet_0754	met_gene3458	DNA polymerase III alpha subunit	NC_007973	39.3	59.8252	45.8643	106.521	74.3007	91.7183	85.9789	62.2448	54.034	59.5503	53.1345	42.2216	61.0422	41.9464	114.128	64.4119
Rmet_0755	met_gene3459	putative glycosyl transferase (LPS biosynthesis-related)	NC_007973	53.4748	89.0417	112.683	57.9643	25.0493	67.4088	70.7664	53.3191	44.2778	67.5959	34.2619	39.503	37.6909	73.1627	43.6786	38.3252
Rmet_0756	met_gene4034	glycosyltransferase involved in cell wall biogenesis	NC_007973	113.312	130.5	143.424	141.042	139.801	168.676	153.687	131.564	140.493	125.567	95.7251	106.304	109.577	97.3195	425.623	268.859
Rmet_0757	met_gene3460	fused lipid transporter subunits of ABC superfamily: membrane component ; ATP-binding component	NC_007973	45.8273	70	113.433	65.6364	40.1972	52.3617	47.7643	39.7113	55.4097	50.0405	73.9943	74.0988	72.7412	84.4132	59.0839	44.7073
Rmet_0758	met_gene3461	Alkylhydroperoxidase AhpD core:Uncharacterised peroxidase- related	NC_007973	44.6861	54.5903	45.6786	60.7887	66.0634	91.6058	92.3162	69.3643	53.6483	72.6333	41.994	44.3905	47.4207	31.6364	90.6711	48.2462
Rmet_0759	met_gene3462	Putative lipoprotein precursor; putative exported protein	NC_007973	52.3212	127.709	91.3669	110.34	212.504	50.0216	50.2681	36.9859	40.3425	32.8784	105.313	110.952	110.451	89.5689	68.5287	96.3384
Rmet_0760	met_gene3463	carbon-phosphorus lyase complex subunit	NC_007973	35.9338	52.5845	102.457	45.5643	24.1773	50.1852	57.5294	43.5429	53.3681	52.3061	66.9879	62.1138	61.323	90.103	45.4211	36.9
Rmet_0761	met_gene3464	carbon-phosphorus lyase complex subunit	NC_007973	17.9348	23.2908	17.9571	22.5461	15.3333	37.4928	37.5036	28.4571	21.6414	25.6759	4.52941	4.49405	6.03614	12.1455	9.24127	5.74468
Rmet_0762	met_gene3465	carbon-phosphorus lyase complex subunit	NC_007973	44.3841	72.1538	49.1824	66.2766	50.7643	95.2701	102.463	63.45	67.3356	76.9252	32.8095	24.2738	26.7622	26.1288	70.2226	36.1491
Rmet_0763	met_gene3466	carbon-phosphorus lyase complex subunit	NC_007973	73.4214	142.729	83.6028	158.679	62.4255	88.1915	69.1314	53.25	52.5102	56.1946	55.0471	60.2663	61.7545	58.8494	88.2633	64.3221
Rmet_0764	met_gene3467	carbon-phosphorus lyase complex subunit	NC_007973	51.4245	61.2847	46.9324	69.0432	11.9	98.9481	54.8382	71.9635	60.669	50.0548	21.2651	19.3072	17.1341	55.1124	20.2343	16.8478
Rmet_0765	met_gene3468	carbon-phosphorus lyase complex subunit	NC_007973	12.6714	17.7832	26.3688	23.4545	18.5423	20.2324	21.2587	17.6268	16.4041	15.8986	13.6301	14.7235	16.2952	17.2143	18.2897	12.6798
Rmet_0766	met_gene3469	carbon-phosphorus lyase complex subunit	NC_007973	25.964	29.3776	37.5177	40.0929	32.162	43.2701	41.2754	33.446	30.3034	33.8639	23.2083	25.0655	18.6424	23.1159	33.8725	25.0218
Rmet_0767	met_gene3470	putative DNA-binding transcriptional regulator of phosphonate uptake and biodegradation	NC_007973	120.161	132.579	110.278	135.279	134.671	163.167	142.434	98.8828	111.591	110.546	100.57	104.069	86.6725	77.9123	132.483	84.5433
Rmet_0768	met_gene3471	phosphonate ABC transporter, permease component	NC_007973	18.7971	23.6364	29.5069	30.4406	16.3013	26.5214	23.3262	16.2676	22.6644	22.5676	31	36.1667	29.4438	43.1765	22.8717	18.3535
Rmet_0769	met_gene3472	conserved hypothetical protein	NC_007973	4.99296	7.26027	12.6042	6.76552	4.70345	5.37063	6.68531	5.67361	9.71233	7.82803	10.8192	11.523	9.94798	12.3176	11.508	9.61111
Rmet_0770	met_gene3473	ribose 1,5-bisphosphokinase	NC_007973	35.1159	42.4028	35.156	49.7552	48.1946	71.3453	62.4113	49.2357	50.9306	44.6513	23.2515	28.8024	27.3072	19.9162	57.0933	28.2427
Rmet_0771	met_gene3474	Putative GCN5-related N-acetyltransferase	NC_007973	9.59286	16.4444	21.3007	13.8621	12.7534	12.9653	15.2979	11.375	15.0959	14.0267	20.4826	23.1445	21.0414	22.2588	20.9873	17.1213
Rmet_0772	met_gene3475	conserved hypothetical protein	NC_007973	15.4676	21.4167	13.8542	17.4792	22.979	19.766	19.1007	13.2958	16.9586	15.094	12.3609	18.1548	19.5783	15	24.5418	16.6966
Rmet_0773	met_gene3476	Phosphonates transport system permease protein	NC_007973	128.734	164.786	145.343	204.231	204.826	181.105	163.049	139.174	120.437	140.093	92.0056	104.778	97.2059	108.824	102.443	70.5452
Rmet_0774	met_gene3477	phosphonate/organophosphate ester transporter subunit ; periplasmic binding component of ABC superfamily	NC_007973	69.5	92.7292	74.5248	140.028	124.573	150.821	145.377	116.093	87.8299	113.007	57.2	61	76.25	58.7651	91.9431	44.8997
Rmet_0775	met_gene3478	phosphonate/organophosphate ester transporter subunit ; ATP-binding component of ABC superfamily	NC_007973	145.821	165.838	140.269	255.352	174.648	238.776	159.518	210.979	276.881	133.02	63.0506	97.8786	66.3295	124.884	160.415	98.646
Rmet_0776	met_gene3479	Putative Major facilitator superfamily MFS_1	NC_007973	252.177	251.903	228.951	293.65	226.139	386.453	407.386	355.745	368.603	358.658	148.2	158.911	155.156	135.388	104.215	150.903
Rmet_0777	met_gene3481	Drug resistance transporter Bcr/CflA subfamily	NC_007973	48.5468	60.9722	32.1034	79.0417	76.1333	107.093	106.518	76.9214	73.6507	81.3092	45.2807	37.1548	39.4699	31.1807	28.882	18.987
Rmet_0778	met_gene3480	ribonuclease G	NC_007973	42.4895	65.8299	72.4452	81.0479	58.7586	67.9861	56.5347	50.4583	49.7667	48.6093	59.25	78.5625	63.3895	59.2832	76.7771	96.8018
Rmet_0779	met_gene3482	Nucleotide-binding protein implicated in inhibition of septum formation	NC_007973	39.6522	101.431	47.838	78.021	133.319	37.5352	28.9021	21.3958	32.4138	23.4737	93.8421	97.5952	93.3174	77.8494	30.6562	30.2358
Rmet_0780	met_gene3483	conserved hypothetical protein	NC_007973	90.1957	91.0139	80.2746	101.757	108.021	150.489	175.333	132	115.283	136.987	31.8024	54.7904	55.7711	42.1758	24.6073	20.0153
Rmet_0781	met_gene3484	conserved hypothetical protein	NC_007973	27.0214	60.3586	40.0725	57.9718	70.9437	29.6383	26.6087	19.5461	26.6918	21.1486	41.1561	75.1221	74.6391	60.2169	51.6515	61.1988
Rmet_0782	met_gene3485	nicotinic acid mono-nucleotide adenylyltransferase	NC_007973	73.125	86.7692	60.6197	98.5634	84.4648	106.343	46.4559	43.617	35.6621	35.46	53.3455	48.4083	48.8263	48.2096	115.95	58.3877
Rmet_0783	met_gene3486	coproporphyrinogen III oxidase	NC_007973	33.7754	73.4071	42.5143	70.8489	23.65	25.4964	19.1884	14.3803	18.1633	13.7867	26.0179	28.6095	27.5	48.5212	17.0158	13.8727
Rmet_0784	met_gene3487	phosphoribosylglycinamide synthetase phosphoribosylamine-glycine ligase	NC_007973	27.9706	36.9784	35.0072	36.3885	36.6763	52.9851	55.194	34.6812	40.625	41.0345	44.4634	37.1598	46.2805	47.2635	56.9279	44.6542
Rmet_0785	met_gene3488	conserved hypothetical protein	NC_007973	28.0511	55.1831	39.554	52.0493	149.136	37.587	37.7447	28.3404	29.1096	25.2517	87.7647	89.9765	94.6084	71.9515	118.708	78.7927
Rmet_0786	met_gene3489	putative ATPase	NC_007973	49.0719	73.9859	50.6345	80.7113	80.2624	115.39	128.59	89.4214	78.1027	90.3649	41.25	41.8333	44.8598	40.5399	74.3733	36.5413
Rmet_0787	met_gene3490	conserved hypothetical protein; putative exported protein	NC_007973	12.1022	17.0069	13.831	20.2517	14.1056	19.35	19.3111	13.9787	14.6259	13.9795	19.5868	14.426	15.0958	17.2814	23.0127	13.2783
Rmet_0788	met_gene3491	uracil phosphoribosyltransferase	NC_007973	39.2754	89.5862	42.2041	41.2766	27.2806	30.4135	22.4222	18.0797	18.9792	22.7055	26.8916	32.7798	31.2048	37.8036	14.5066	27.2043
Rmet_0790	met_gene3492	Putative permease of the drug/metabolite transporter (DMT) superfamily (modular protein)	NC_007973	21.8429	32.9301	30.4255	40.8951	58.2448	38.9861	41.1538	31.3125	31.1644	29.7651	29.0058	30.1053	34.4699	21.747	28.1038	18.5271
Rmet_0791	met_gene3493	dehydrogenase with different specificities (related to short-chain alcohol dehydrogenases)	NC_007973	37.0432	63.7724	57.2128	68.75	70.0699	53.5612	55.365	41.9	44.0833	47.2483	41.4578	64.0958	44.0723	49.3787	55.6144	49.2975
Rmet_0792	met_gene3494	methylglyoxal synthase	NC_007973	146.41	179.027	150.924	161.075	171.247	229.837	147.221	195.189	127.027	134.693	92	104.081	106.394	82.3837	135.59	88.2552
Rmet_0793	met_gene3495	conserved hypothetical protein	NC_007973	80.1727	92.0069	63.8219	132.385	101.641	83.9078	27.5248	25.6357	27.3151	26.3446	40.0473	47.5449	40.6048	37.7193	105.163	56.5426
Rmet_0794	met_gene3496	Putative uncharacterized ABC-type transport system, periplasmic component/surface lipoprotein	NC_007973	118.243	132.061	112.345	160.29	157.208	197.007	236.623	184.792	155.066	179.194	82.8927	94.3943	89.9128	83.5407	147.896	85.3415
Rmet_0795	met_gene3497	ABC-type transporter, permease component; inner membrane subunit precursor	NC_007973	142.956	143.188	132.091	188.585	206.44	274.252	281.036	198.738	246.301	220.702	65.5207	76.2353	70.8313	58.8795	101.94	53.9541
Rmet_0796	met_gene3498	ABC-type transporter, permease component; inner membrane subunit precursor	NC_007973	23.4857	31.1986	67.1678	33.9931	24.4196	28.1748	20.3617	19.7676	28.0473	22.2533	38.9828	48.6243	41.25	47.9064	23.1297	17.4941
Rmet_0797	met_gene3499	Sugar ATP binding abc transporter protein; ATPase component: CUT2 family	NC_007973	90.6714	111.144	88.507	129.958	112.631	171.014	97.0735	138.65	124.877	80.0878	52.0235	67.5814	68.6024	69.6429	127.223	72.0342
Rmet_0798	met_gene3500	Putative Pirin-related protein	NC_007973	23.2624	34.4898	25.6099	39.9859	12.4056	51.6761	51.3803	39.4414	33.3841	42.4094	28.8466	32.9602	22.4	28.1412	51.9467	25.622
Rmet_0799	met_gene3501	Putative ABC-type transporter, permease component: QAT family	NC_007973	14.295	20.8264	15.1643	25.5887	13.7324	33.4894	33.8478	24.2518	21.7793	27.5946	4.39412	3.90643	6.62424	7.05952	15.093	8.05625
Rmet_0800	met_gene3502	Putative substrate-binding region of ABC-type glycine betaine transport system: QATfamily	NC_007973	120.133	149.32	115.209	170.573	143.281	233.215	172.31	165.5	148.132	137.146	62.9143	91.7919	59.9884	82.5202	169.591	101.339
Rmet_0801	met_gene3503	Putative glycine betaine/carnitine/choline ABC transporter, permease component: QAT family	NC_007973	77.3669	106.821	84.6197	144.34	89.5342	104.326	95.1799	73.0213	76.0616	74.9864	87.7471	102.42	99.4788	95.8214	114.275	109.583
Rmet_0802	met_gene3504	Putative ABC-type transporter glycine betaine/L-proline transporter, ATPase subunit , ATPase component: QAT family	NC_007973	143.646	184.115	143.014	215.178	62.9586	260.233	280.973	222.891	214.51	229.864	47.3678	45.9771	46.0233	89.2081	152.141	82.3976
Rmet_0803	met_gene3505	hypothetical protein; putative membrane protein	NC_007973	55.695	67.3904	54.3403	75.8819	51.2733	124.712	111.597	93.1549	82.8681	91.8675	44.1512	47.0838	35.8364	53.9645	139.264	71.1154
Rmet_0803	met_gene4023	hypothetical protein; putative membrane protein	NC_007973	30.0294	51.4672	87.6767	56.8015	23.8759	40.9926	40.9044	33.4783	43.2128	41.9236	44.2883	50.1394	48.0435	56.5549	56.2321	42.5545
Rmet_0804	met_gene3506	Putative membrane protease subunit, stomatin/prohibitin homolog transmembrane protein	NC_007973	56.0863	71.1399	58.7246	80.6197	90.958	106.838	107.479	83.4648	84.6712	87.702	42.5145	43.4765	43.4578	46.1647	86.4125	51.142
Rmet_0806	met_gene3508	putative MFS transporter	NC_007973	9.25362	12.7603	14.6786	10.7817	9.05634	12.2143	14.6978	11.3662	13.8571	12.1014	11.0349	10.9535	11.6867	11.1775	18.7372	13.3515
Rmet_0807	met_gene3509	Aldolase class 2 protein	NC_007973	21.8841	30.6503	45.3617	39.8741	27.1241	36.4118	44.2044	32.6861	34.4483	37.3537	47.5269	42.9286	49.7048	45.9286	36.9667	26.3062
Rmet_0808	met_gene3510	4-oxalocrotonate tautomerase	NC_007973	213.27	219.741	204.532	259.434	247.27	317.771	131.471	258.613	165.342	96.7279	134.607	144.145	147.577	120.886	170.274	111.677
Rmet_0809	met_gene3511	low specificity l-threonine aldolase	NC_007973	37.4638	46.3732	36.6241	52.0625	56.5755	76.0441	83.1606	59.2806	64.2517	64.1918	28.589	28.1018	29.7879	25.497	54.589	33.1223
Rmet_0810	met_gene3512	NADH pyrophosphatase I of the Nudix family of hydrolases	NC_007973	32.8369	46.979	91.3071	63.6525	27.2553	30.5214	25.9929	20.15	36.7329	26.6712	67.2529	72.1412	70.6485	50.8434	46.746	27.2985
Rmet_0811	met_gene3513	Sulfurtransferase, predicted redox protein, regulator of disulfide-bond formation	NC_007973	79.7445	90.4895	77.4658	51.5035	34.7902	145.721	159.807	117.64	36.5479	131.795	57.6687	54.2036	50.5951	59.6707	40.9444	49.4312
Rmet_0812	met_gene3514	Peptidyl-prolyl cis-trans isomerase (PPIase) (Rotamase)	NC_007973	35.5143	60.2113	40.7917	47.0355	45.8125	59.3451	20.036	16.8357	18.6096	17.4595	37.2235	40.1479	35.7262	38.5928	63.9132	47.3058
Rmet_0813	met_gene3515	Conserved hypothetical protein (E.coli YaeQ-like protein)	NC_007973	133.806	162.718	131.965	163.539	174.07	208.876	23.9333	28.3723	31.3542	26.9792	88.7988	95	87.7636	92.6566	160.721	100.767
Rmet_0814	met_gene3516	conserved hypothetical protein; putative membrane protein	NC_007973	22.2214	51.9028	20.6761	47.669	39.9371	20.0764	12.9568	9.40141	13.6054	9.84	37.5376	43.9941	38.9157	46.5294	45.3987	48.8503
Rmet_0815	met_gene3517	Putative YceI-like periplasmic protein	NC_007973	346.088	360.712	356.064	419.66	318.257	523.833	492.309	451.369	462.5	409.658	251.012	232.521	243.383	264.464	260.661	159.454
Rmet_0816	met_gene3518	conserved hypothetical protein; putative membrane protein	NC_007973	105.497	116.476	98.381	124.819	119.027	160.692	185.966	138.466	173.557	180.364	42.3184	50.2791	49.3216	39.9766	94.8906	51.524
Rmet_0817	met_gene3519	putative RNA-binding protein	NC_007973	46.2391	60.1667	49.1972	65.5625	20.0382	98.7609	25.777	50.9281	21.2808	24.9467	20.0872	24.6012	20.9212	33.6433	79.49	54.6667
Rmet_0818	met_gene3520	glutamyl-tRNA synthetase	NC_007973	83.2357	92.6828	85.0833	105.378	110.51	126.84	169.521	142.867	117.629	140.289	55.1011	64.2011	64.3801	61.6746	108.189	59.7994
Rmet_0819	met_gene3522	Putative acyl-CoA transferase/carnitine dehydratase	NC_007973	38.007	54.2993	64.972	66.3862	45.5734	52.4648	46.986	39.9014	40.3151	44.0065	41.4457	34.5087	34.3787	47.5731	48.3333	33.9027
Rmet_0820	met_gene3521	Flavin-nucleotide-binding protein related to pyridoxine 5\'-phosphate oxidase	NC_007973	81.1295	86.4823	79.4648	105.213	87.7163	162.655	156.551	136.617	158.021	123.099	75.1006	78.6725	63.2711	60.8848	132.6	76.355
Rmet_0821	met_gene3523	Phenazine biosynthesis PhzC/PhzF protein	NC_007973	63.1857	93.7361	154.606	94.4685	44.6831	73.058	40.3796	36.2042	56.2222	48.953	104.159	116.302	113.934	126.473	53.8881	48.8567
Rmet_0822	met_gene3524	Gamma-glutamyltransferase	NC_007973	74.951	105.055	83.9792	129.715	108.324	152.147	153.636	112.034	104.275	126.96	71.8483	79.2457	60.5263	124.425	85.8903	46.2882
Rmet_0823	met_gene3525	Extra-cytoplasmic Solute Receptor protein	NC_007973	116.231	131.317	109.57	77.9858	77.5	212.214	233.551	178.596	94.4392	190.338	47.0179	52.7278	47.0838	49.7882	131.153	78.6626
Rmet_0824	met_gene3526	transcriptional regulator, LysR-family	NC_007973	29.8042	50.3919	28.0676	17.8182	7.59864	33.9306	16.5704	13.9103	12.9669	20.8247	16.142	13.733	16.4046	23.4294	16.7327	14.7181
Rmet_0825	met_gene3527	conserved hypothetical protein; putative membrane protein	NC_007973	146.814	273.393	108.336	235.804	183.294	73.9348	51.529	34.2214	60.6096	48.7793	184.708	242.883	210.41	213.509	188.725	205.708
Rmet_0826	met_gene3528	Putative transmembrane protein ; putative transporter, APC superfamily	NC_007973	19.9091	46.0972	35.3172	41.4336	56.6554	26.7552	19.5274	16.8542	22.1824	17.6169	62.1943	60.5886	53.2558	60.6512	30.9812	36.8598
Rmet_0827	met_gene3530	putative cation/proton antiporter	NC_007973	59.9044	137.453	94.3577	67.0667	67.4672	38.2593	34.6176	26.2993	36.6972	22.6326	45.3494	79.7362	74.5915	98.1138	37.5852	72.1534
Rmet_0828	met_gene3529	Extra-cytoplasmic Solute Receptor	NC_007973	93.2086	113.222	91.0069	137.727	107.705	200.228	190.107	148.443	149.212	150.828	57.2485	61.3631	55.988	55.375	121.596	67.7065
Rmet_0829	met_gene3531	Hypothetical membrane protein	NC_007973	64.0949	111.404	54.0942	108.036	108.036	76.7111	69.1654	49.5147	45.3793	52.3287	79.4294	85.2147	94.9632	78.5951	72.6928	84.9748
Rmet_0830	met_gene3532	Acyl-CoA transferase/carnitine dehydratase	NC_007973	176.774	206.891	147.174	224.892	215.168	139.593	60.6765	60.3233	50.2837	47.8611	100.927	112.667	116.759	105.736	182.267	108.913
Rmet_0831	met_gene3533	alanyl-tRNA synthetase	NC_007973	16.4478	24.705	48.1037	22.1304	22.029	22	24.5	18.8271	27.6643	27.2153	45.2407	51.858	48.0311	49.9938	31.652	27.0779
Rmet_0832	met_gene3534	NADP-dependent fatty aldehyde dehydrogenase	NC_007973	103.209	128.741	109.496	150.496	139.791	156.681	197.63	150.837	143.364	164.469	60.9036	64.5926	67.2256	55.8447	150.373	72.0312
Rmet_0833	met_gene3535	Transcriptional regulator (GntR family)	NC_007973	39.7299	55.4929	58.6884	39.0662	41.7786	54.7239	59.5455	45.9627	47.8239	39.24	47.9012	40.4329	41.5644	54.5466	50.9463	40.6013
Rmet_0834	met_gene3536	(D)-glucarate dehydratase 1	NC_007973	287.619	327.701	303.716	407.879	345.295	399.4	321.065	373.379	309.25	260.916	255.721	257.694	270.604	238.439	226.76	144.578
Rmet_0835	met_gene3537	Extra-cytoplasmic Solute Receptor	NC_007973	71.7556	109.819	87.6058	122.583	115.468	153.627	168.319	68.0365	103.479	89.503	50.5305	48.1049	57.1635	62.1366	106.492	77.3249
Rmet_0836	met_gene3538	hypothetical protein; putative exported protein	NC_007973	121.83	139.355	120.065	172.428	94.0956	206.596	107.745	166.741	34.1056	95.305	50.9024	55.8773	60.7143	81.4591	52.254	49.5643
Rmet_0837	met_gene3539	hydroxamate-type ferrisiderophore receptor	NC_007973	163.452	191.297	153.409	211.122	197.309	266.541	282.481	250.37	237.118	231.776	132.828	131.892	141.202	124.756	160.388	98.5457
Rmet_0838	met_gene3540	PKHD-type hydroxylase (Iron-uptake factor piuC)	NC_007973	33.6741	41.7338	36.6176	47.1333	37.0511	60.3456	59.4891	45.8382	55.5775	35.9005	15.8253	25.5215	15.5337	27.5181	57.0129	23.7138
Rmet_0839	met_gene3541	(S)-2-hydroxy-acid oxidase 1	NC_007973	127.294	129.268	73.2899	150.372	30.7737	219.195	63.5896	86.8676	69.7708	60.2448	50.7758	54.1939	49.2622	38.5629	34.902	30.0929
Rmet_0841	met_gene3542	Putative enoyl-CoA hydratase/isomerase	NC_007973	49.1277	66.2617	63	78.8611	88.3862	95.5493	94.035	76.0347	64.5906	90.085	52.3184	42.1609	65.3412	37.0173	51.5435	34.2428
Rmet_0842	met_gene3543	Putative acetyl-CoA synthetase (CoA-binding domain)	NC_007973	21.7273	40.7103	51.5245	32.8071	15.9085	26.6357	26.4928	20.2254	26.6419	29.8533	35.9306	47.4884	40.3869	54.2865	28.534	27.1276
Rmet_0843	met_gene3544	Extra-cytoplasmic Solute Receptor	NC_007973	40.7817	45.1644	38.8239	42.5929	45.8252	67.0213	60.6	36.1206	31.0476	89.84	34.185	38.431	63.7836	49.9412	29.7352	20.988
Rmet_0844	met_gene3545	putative Acyl-CoA dehydrogenase	NC_007973	83.9225	92.9517	80.1875	91.3143	13.5461	116.163	24.3188	28.3357	17.7143	23.1879	22.0289	27.157	29.6905	47.25	18.4148	18.356
Rmet_0845	met_gene3546	Acyl-CoA dehydrogenase	NC_007973	186.153	225.5	191.753	246.319	109.51	291.986	287.796	221.349	227.797	236.179	156.542	118.746	124.052	115.071	79.0348	56.6802
Rmet_0846	met_gene4036	hypothetical protein	NC_007973	33.3786	107.497	51.2958	3.32394	2.86014	24.2741	21.4519	14.2517	2.79452	21.1497	2.7485	2.10843	2.53374	2.62048	2.71617	2.38154
Rmet_0847	met_gene3547	conserved hypothetical protein	NC_007973	103.714	111.953	90.5105	7.56738	5.99306	166.539	167.21	126.59	7.59459	141.423	5.79412	4.47059	6.02959	6.45238	7.23948	4.77341
Rmet_0848	met_gene3548	conserved hypothetical protein	NC_007973	83.6429	105.973	88.2483	10	8.9375	148.356	71.5245	126.911	11.4527	74.4079	6.71591	5.45029	6.55882	5.82456	6.66667	4.0436
Rmet_0849	met_gene3549	conserved hypothetical protein; putative exported 17 kDa surface antigen-like protein	NC_007973	111.186	113.432	104.389	133.729	125.356	173.345	173	138.035	141.722	132.836	106.023	100.741	111.084	83.568	125.383	67.8886
Rmet_0850	met_gene3550	Oxygen-independent coproporphyrinogen III oxidase-like protein	NC_007973	14.7071	24.0411	29.6069	20.9161	15.0417	18.9362	19.4552	15.1027	18.3377	19.8	24.5	21.2629	23.0409	27.7733	27.1371	21.8235
Rmet_0851	met_gene3551	dITP/XTP pyrophosphatase	NC_007973	31	44.7103	51.3169	53.4718	33.5594	48.0571	46.2714	29.9078	39.6803	39.2133	35.8605	27.9535	30.858	42.4491	44.6656	29.8541
Rmet_0852	met_gene3552	ribonuclease PH	NC_007973	10.1408	11.2416	23.875	14.0068	85.0207	12.5704	11.4476	9.58333	11.1067	12.451	16.3693	35.56	34.7384	13.3353	23.1429	15.0381
Rmet_0853	met_gene3553	Serine/threonine protein phosphatase	NC_007973	84.1972	92.415	68.1586	127.699	159.028	154.546	72.1714	84.5	51.6824	60.4161	83.9422	89.9591	95.5774	46	177.476	92.515
Rmet_0854	met_gene3554	Serine/threonine protein kinase	NC_007973	240.756	245.397	224.701	248.772	222.574	339.875	357.044	339.993	316.028	204.841	118.577	133.22	135.153	119.067	220.077	135.067
Rmet_0855	met_gene3555	Uncharacterized stress-induced protein	NC_007973	80.7754	133.107	73.8561	151.464	83.7101	71.7852	53.4179	40.3942	40.8462	43.5915	86.3067	88.7669	101.049	85.1818	128.803	95.7757
Rmet_0856	met_gene3556	guanylate kinase	NC_007973	161.551	186.77	157.287	210.676	209.131	190.353	185.221	225.699	195.621	160.568	92.9816	107.221	107.735	80.1111	163.678	79.2571
Rmet_0857	met_gene3557	DNA-directed RNA polymerase omega subunit	NC_007973	56.5597	62.0571	53.5882	67.0882	69.7956	100.799	100.075	85.7463	21.2714	69.4467	42.3374	46.5466	41.4534	48.6708	101.843	58.6038
Rmet_0858	met_gene3559	bifunctional (p)ppGpp synthetase II and guanosine-3\',5\'-bis pyrophosphate 3\'-pyrophosphohydrolase	NC_007973	24.9559	51.3309	30.7299	56.5401	23.8043	34.0588	35.5522	24.4632	38.4	26.1084	33.319	36.7125	34.4877	53.4625	54.5639	69.1226
Rmet_0859	met_gene3558	Transcription elongation factor	NC_007973	41.6985	62.9137	43.7226	79.3603	78.2754	80.5147	101.27	76.75	63.0567	77.3401	27.5843	32.0375	33.325	29.3789	75.1148	31.9684
Rmet_0860	met_gene4037	conserved hypothetical protein	NC_007973	200.255	198.623	177.556	263.482	199.699	314.86	288.239	319.41	257.657	212.31	148.724	155.817	155.229	141.832	280.645	167.683
Rmet_0861	met_gene3560	conserved hypothetical protein	NC_007973	37.9248	42.2754	39.8806	64.8978	22.8971	72.7899	70.2754	61.0144	60.75	55.3403	11.8963	11.0309	12.0494	32.4049	61.2168	35.8847
Rmet_0862	met_gene3561	conserved hypothetical protein	NC_007973	73.6593	119.007	66.8897	119.471	88.8188	44.6296	33	26.2279	39.9577	30.5034	83.1595	84.7515	87.9379	71.5093	178.13	126.609
Rmet_0863	met_gene3562	conserved hypothetical protein	NC_007973	46.3986	69.2536	48.6471	69.2263	43.482	24.4	20.8741	15.1825	29.7958	20.0909	20.8242	21.7439	20.7669	26.3148	100.558	60.9785
Rmet_0864	met_gene3563	conserved hypothetical protein	NC_007973	18.3676	34.8986	40.4118	39.7914	17.2609	19.2574	20.4593	16.2941	29.3403	19.8169	40.811	45.9818	42.6894	42.5432	50.701	67.4051
Rmet_0865	met_gene3564	conserved hypothetical protein	NC_007973	29.4552	34.2518	27.1029	38.9632	35.8971	51.9556	58.563	39.8741	45.75	35.2432	26.6747	30.5976	22.2988	29.7439	77.1699	31.5617
Rmet_0866	met_gene3565	Aspartyl/Asparaginyl beta-hydroxylase	NC_007973	278.601	296.213	274.309	341.088	299.331	446.278	446.91	328.781	370.194	352.254	234.299	222.683	281.509	232.885	232.887	153.984
Rmet_0867	met_gene3566	GGDEF family protein	NC_007973	52.9155	65.3649	44.4897	72.8811	48.6806	71.3846	62.3901	46.4897	50.88	58.3571	32.3864	30.0914	34.657	43.8046	69.5258	34.8035
Rmet_0868	met_gene3567	Regulatory protein GntR, HTH:Aminotransferase, class I and II	NC_007973	91.8521	139.116	89.7361	136.475	31.1259	63.2857	34.7482	28.2569	28.8311	34.7584	50.3121	60.2197	57.9349	52.462	101.563	93.7357
Rmet_0869	met_gene3568	FAD dependent oxidoreductase	NC_007973	186.248	207.145	171.444	203.887	169.778	280.873	45.3286	119.041	69.2635	48.0662	63.3642	71.5607	62.3801	83.1445	144.19	83.8563
Rmet_0870	met_gene3569	conserved hypothetical protein	NC_007973	195.986	211.6	179.916	207.806	195.62	301.107	320.732	238.354	292.23	287.966	80.564	93.9535	92.1	75.8166	174.869	92.0395
Rmet_0871	met_gene3570	conserved hypothetical protein	NC_007973	170.837	164.383	158.441	191.597	180.062	226.049	179.11	207.537	194.243	194.461	97.6497	109.368	107.827	98.9345	149.936	103.366
Rmet_0872	met_gene3571	conserved hypothetical protein	NC_007973	63.9858	70.5379	60.5517	76.931	109.937	110.838	115.596	84.7241	94.698	104.416	66.896	71.7135	68.1598	53.1024	117.262	62.5939
Rmet_0873	met_gene3572	Putative transcriptional regulator, LuxR family (domain CheY-like)	NC_007973	45.4964	64.6069	46.4653	80.5874	77.4097	95.8819	112.794	81.6735	65.3151	79.7616	20.5549	55.4509	51.3529	48.9412	91.3863	45.513
Rmet_0874	met_gene4038	hypothetical protein	NC_007973	106.2	115.821	114.014	148.058	22.9504	181.802	211.455	146.299	190.007	153.407	48.5309	38.8232	40.4875	75.9188	105.239	76.3846
Rmet_0875	met_gene3573	fructose-1,6-bisphosphatase I	NC_007973	50.1643	73.1241	54.1915	91.6621	22.965	63.7958	46.0791	35.5694	36.9241	38.8333	7.89349	7.86047	9.42169	39.3136	24.8806	14.3058
Rmet_0876	met_gene3574	aminopeptidase N	NC_007973	34.5857	48.5694	84.6643	62.1111	155.444	39.4366	31.1458	30.4545	34.26	35.245	68.9429	70.3977	78.0936	65.538	47.4335	29.9971
Rmet_0877	met_gene3575	conserved hypothetical protein; putative exported lipoprotein transmembrane protein	NC_007973	21.1631	28.2361	55.8643	36.9645	12.1875	28.9643	22.4643	18.7163	26.3514	23.349	16.4046	17.9826	16.5417	36.5529	57.7078	44.034
Rmet_0878	met_gene3576	NADP-dependent fused malic enzyme oxidoreductase ; phosphotransacetylase	NC_007973	77.4444	140.785	60.1806	136.281	111.639	59.049	22.4786	19.2887	25.1316	20.129	60.2727	57.6514	62.7953	82.0523	80.6451	97.0809
Rmet_0879	met_gene3577	conserved hypothetical protein	NC_007973	123.837	112.138	108.465	119.741	132.709	173.343	83.5362	148.167	128.524	91.6242	84.2151	84.3237	83.6765	66.7118	161.956	104.693
Rmet_0880	met_gene3578	Putative outer membrane protein (porin)	NC_007973	53.163	119.517	52.9855	146.615	64.8129	55.058	45.5255	35.7941	42.9645	23.6682	70.6467	80.4759	80.7152	94.3576	143.096	72.1254
Rmet_0881	met_gene3579	conserved hypothetical protein	NC_007973	126.826	137.936	111.768	146	116.686	203.385	178.687	176.355	185.183	161.393	88.6159	90.6543	92.2988	79.0854	157.321	94.4215
Rmet_0882	met_gene3580	predicted xylanase/chitin deacetylase	NC_007973	12.3529	25.6014	20.1791	22.7883	22.5912	13.8963	18.6074	13.7687	17.0214	14.9527	24.3988	32.3067	32.628	24.5217	25.2215	25.2375
Rmet_0883	met_gene3581	transporter	NC_007973	45.0444	56.036	41.9044	64.1103	46.781	87.0902	81.6212	64.6889	64.844	46.6298	35.7853	32.087	34.1187	37.8696	77.8428	44.2958
Rmet_0884	met_gene3582	transcriptional regulator, GntR-family	NC_007973	22.3185	29.05	22.8235	36.5515	25.8603	39.942	52.7737	36.3043	33.7622	40.5959	15.6687	16.3951	17.9308	9.2125	30.3993	15.7632
Rmet_0885	met_gene3583	Transthyretin-like protein	NC_007973	11.1418	28.7226	14.781	12.3796	8.21739	11.3852	11.8978	7.23529	15.55	8.94545	12.908	17.1677	16.0683	30.1875	9.09206	11.9236
Rmet_0886	met_gene3584	Putative membrane protein	NC_007973	42.5758	53.3453	41.6222	69.5474	63.0073	83.2353	89.4265	68.0221	60.507	71.7273	32.3675	34.9691	37.5342	28.1677	70.3473	37.0957
Rmet_0887	met_gene3585	Putative membrane protein	NC_007973	145.526	139.514	121.728	194.871	203.986	141.179	48.391	34.0219	30.5804	44.8671	110.585	109.424	129.217	87.3519	208.981	135.608
Rmet_0888	met_gene3586	Fatty acid desaturase	NC_007973	19.9348	43.4275	22.4891	47.3768	24.1631	11.563	7.24627	5.9927	8.86111	8.73494	28.9042	36.0424	21.1728	31.7853	25.4698	47.0031
Rmet_0889	met_gene3587	guanine deaminase	NC_007973	8.22059	12.7357	13.8686	12.708	12.1915	12.5075	13.1353	8.75	11.9028	10.2606	14.872	14.9879	15.9938	14.6196	17.6944	13.9968
Rmet_0890	met_gene3588	adenosine deaminase	NC_007973	146.607	162.943	142.928	206.64	126.4	243.116	207.5	215.109	228.832	152.242	42.6485	43.561	31.6503	68.7143	170.315	90.9939
Rmet_0891	met_gene3589	xanthine dehydrogenase, maturation factor	NC_007973	12.9348	20.4	25.0217	18.8686	15.1594	21.3185	22.0815	17.3852	15.2168	16.8028	18.9157	26.3841	23.3148	21.9937	24.5407	18.7516
Rmet_0892	met_gene3590	xanthine dehydrogenase, subunit B	NC_007973	80.8723	124.43	95.5655	129.479	78.2917	115.84	111.722	94.1448	101.12	121.693	47.9209	63.12	66.9306	73.6437	133.108	81.5826
Rmet_0893	met_gene3591	xanthine dehydrogenase, iron-sulfur cluster and FAD-binding subunit A	NC_007973	61.2979	74.1837	65.1667	79.042	86.7133	114.057	115.683	97.2553	67.906	110.551	44.3736	49.4651	50.4706	32.2412	99.1502	53.7073
Rmet_0894	met_gene3592	transcriptional regulator, LysR-family	NC_007973	28.9857	38.9931	44.7887	47.1667	61.951	46.162	48.0286	35.4897	32.4027	36.8733	28.5966	42.9884	45.8757	36.6105	50.1211	58.3609
Rmet_0895	met_gene3593	Putative ABC-type tungstate transport system, permease component	NC_007973	17.3071	22.3655	17.2113	26.972	21.5764	24.5755	30.0435	18.5548	23.0884	31.3087	35.4882	45.1637	45.7143	33.574	32.5409	46.719
Rmet_0896	met_gene3594	Transcription regulator protein	NC_007973	20.4752	31.2245	31.7945	37.3655	16.3082	37.7483	44.8182	29.7034	28.6351	35.5667	32.6893	32.1387	31.4386	34.5824	22.971	18.0445
Rmet_0897	met_gene3595	conserved hypothetical protein	NC_007973	130.188	157.993	131.611	176.838	182.21	238.371	234.078	177.918	184.527	203.536	89.4335	90.9708	93	85.3855	169.756	90.3879
Rmet_0898	met_gene3596	ABC-type transporter involved in lysophospholipase L1 biosynthesis, permease component	NC_007973	13.4126	20.1241	33.1712	19.4085	11.8333	11.2676	13.1408	11.669	14.931	15.1933	30.9422	27.9253	29.6369	32.1	19.4717	38.5731
Rmet_0899	met_gene3597	Protozoan/cyanobacterial globin family protein	NC_007973	45.5957	81.5068	58.9444	59.8425	73.6069	62.0845	64.5362	46.4823	51.5442	52.64	114.871	132.544	136.173	81.012	95.9707	129.106
Rmet_0900	met_gene3598	conserved hypothetical protein	NC_007973	7.17606	10.6803	10.125	8.4965	8.25342	8.89437	9.35172	7.37063	11.1523	8.84211	14.887	12.6012	12.4035	12.0643	25.2112	17.8116
Rmet_0901	met_gene3599	Transcriptional regulator, TetR/AcrR-family	NC_007973	124.458	131.673	105.159	133.348	136.486	198.343	212.638	155.594	178.449	180.513	67.3468	72.1264	71.0838	61.052	147.997	80.0638
Rmet_0902	met_gene3600	Putative Rossmann fold nucleotide-binding protein / Lysine decarboxylase family protein	NC_007973	13.4507	18.6849	24.4621	20.4825	17.2877	17.5035	18.617	14.7778	20.18	19	26.4368	33.2069	31.76	29.3176	25.2266	20.1913
Rmet_0903	met_gene3601	Diacylglycerol kinase	NC_007973	79.922	95.7635	71.8542	100.063	182.211	134.589	130.486	110.285	101.795	129.322	102.158	110.04	121.559	60.1824	63.6	26.8559
Rmet_0904	met_gene3602	Glycosyltransferase, group 1	NC_007973	44.6131	135.535	37.0504	167.272	88.1007	22.4789	21.854	14.8406	26.9085	13.8216	96.5417	109.4	116.663	105.939	38.7299	84.8875
Rmet_0905	met_gene3603	Putative metallo-dependent phosphoesterase	NC_007973	147.246	176.371	139.59	193.475	175.1	269.037	268.635	209.869	228.441	227.139	94.878	99.3758	106.97	70.5767	128.742	69.4937
Rmet_0906	met_gene3604	Putative acetyltransferase and hydrolase with the alpha/beta hydrolase fold	NC_007973	20.7836	29.7698	38.5299	27.9265	18.8273	21.0441	25.3806	20.4444	25.8849	24.3	30.0061	30.4444	29.1472	31.3497	26.4352	24.4517
Rmet_0907	met_gene3605	Putative conserved hypothetical protein with membrane spanning domain, RDD family	NC_007973	15.8889	22.1679	27.2647	27.0222	11.4891	24.8657	33.7803	18.7313	20.2727	18.2834	16.1768	16.7975	17.1429	21.6062	26.3535	17.6387
Rmet_0908	met_gene3606	conserved hypothetical protein; putative exported protein	NC_007973	77.0299	96.4638	86.0146	113.993	77.7591	126.304	153.926	125.525	103.475	131.357	41.6463	43.0617	50.8293	65.15	106.87	61.1073
Rmet_0909	met_gene3607	conserved hypothetical protein	NC_007973	16.6741	26.482	46.7153	25.8777	13.3043	21.4593	22.8824	17.8759	22.6594	19.1856	22.0976	21.3476	21.25	31.1677	22.8182	18.9427
Rmet_0910	met_gene3608	RNA polymerase sigma R factor (ECF)	NC_007973	19.2331	27.6259	44.6324	32.7591	15.9855	15.2555	13.7626	11.7883	17.6738	15.0845	45.2761	44.2485	42.7081	47.5093	34.8167	27.8731
Rmet_0911	met_gene3609	acetolactate synthase III, large subunit	NC_007973	38.5956	54.8633	39.7914	69.1159	81.1727	93.5149	99.8889	68.7681	50.9172	65.8392	30.8889	35.5732	40.1104	28.85	14.9671	10.535
Rmet_0912	met_gene3610	acetolactate synthase III, thiamin-dependent, small subunit	NC_007973	24.9481	30.8921	23.1522	41.0441	41.6594	54.3971	11.5896	15.2353	12.0211	7.23958	28.1455	30.0123	19.8221	28.2346	88.3301	33.6265
Rmet_0913	met_gene3611	Ketol-acid reductoisomerase	NC_007973	85.9632	109.286	71.3357	130.739	143.507	121.252	18.7612	22.4552	18.1399	16.1479	91.1212	79.8061	94.1491	75.8963	142.026	85.4353
Rmet_0914	met_gene4039	hypothetical protein	NC_007973	56.4559	80.4101	57.438	77.5111	48.2555	123.415	122.504	91.3139	58.2662	95.0208	28.4568	30.2439	30.1429	34.0943	72.3378	30.2019
Rmet_0915	met_gene3612	phosphatidylserine decarboxylase	NC_007973	76.9853	85.8369	74.2446	97.3261	94.777	125.645	129.862	98.5643	136.406	84.9412	40.142	44.6135	42.0061	40.4224	71.2716	38.6768
Rmet_0916	met_gene3613	phosphatidylserine synthase	NC_007973	96.8529	111.035	84.6667	108.877	116.755	165.358	169.081	140.62	109.657	139.826	57.0732	42.213	72.087	55.439	99.5635	64.3101
Rmet_0917	met_gene3614	putative peptidoglycan binding protein containing LysM domain	NC_007973	188.366	221.831	177.41	229.452	232.396	295.959	311.993	252.896	255.228	295.529	80.4463	121.253	134.088	107.918	195.096	104.611
Rmet_0918	met_gene3615	2-isopropylmalate synthase	NC_007973	90.4681	101.781	72.5524	117.287	104.167	58.4236	25.8451	19.5141	24.4392	25.8378	55.4368	60.2706	57.5179	63.7425	78.7588	74.6261
Rmet_0919	met_gene3616	lipoprotein	NC_007973	134.246	153.385	136.566	175.748	126.722	213.444	247.359	175.24	187.649	205.393	78.8258	84.5491	95.5765	107.197	111.594	72.9736
Rmet_0920	met_gene3617	ABC-type transporter, periplasmic component: HAAT family	NC_007973	102.333	144.048	171.634	180.049	84.9859	132.887	140.638	106.573	141.486	147.409	88.25	112.247	113.551	162.429	76.0881	85.3163
Rmet_0921	met_gene3618	30S ribosomal subunit protein S15	NC_007973	93.7943	107.939	89.2759	110.916	111.966	154.817	169.625	130.993	117.288	154.298	45.2727	51.5838	52.4471	43.3588	74.3767	49.3333
Rmet_0923	met_gene3619	polynucleotide phosphorylase/polyadenylase	NC_007973	41.6596	42.6759	35.1748	46.1348	50.7931	74.0638	34.5455	31.0274	14.5385	51.1569	36.7674	28.7059	47.0181	39.4167	70.1911	37.5799
Rmet_0924	met_gene3620	Zinc-binding dehydrogenase superfamily (quinone oxidoreductase, NADPH dependent)	NC_007973	30.8865	35.3265	32.5764	38.0069	34.4336	48.0211	60.6944	43.4521	48.0811	50.6883	20.2159	21.5805	22.4386	20.7	53.8715	27.6884
Rmet_0925	met_gene3621	triosephosphate isomerase (cbbJ)	NC_007973	44.4786	63.7292	111.853	82.0915	25.3724	51.3121	50.8333	42.4336	52.973	50.1457	42.8294	55.3918	48.2275	74.8922	48.0508	48.7317
Rmet_0926	met_gene3622	preprotein translocase membrane subunit	NC_007973	113.701	125.658	108.442	159.593	136.056	195.208	207.752	161.31	158.193	179.396	24.7933	68.4104	82.7907	62.12	140.855	71.7593
Rmet_0927	met_gene3623	NADH dehydrogenase chain A	NC_007973	174.582	166.527	161.389	197.718	189.538	254.709	69.6884	150.711	76.5646	67.9933	99.7558	112.913	121.392	110.221	197.208	110.282
Rmet_0928	met_gene3624	NADH dehydrogenase chain B	NC_007973	66.1901	70.0946	64.4965	37.4444	74.7517	98.4375	108.676	85.8601	73.5101	102.073	45.6685	37.0287	35.104	17.8353	64.3519	34.0618
Rmet_0929	met_gene3625	NADH dehydrogenase chain C	NC_007973	114.525	125.721	110.331	134.844	135.629	191.721	196.156	143.579	151.758	173.914	64.7931	71.9006	71.7692	60.1446	110.052	80.3102
Rmet_0930	met_gene3626	NADH-ubiquinone oxidoreductase D subunit (NADH dehydrogenase subunit D)	NC_007973	123.246	156.446	122.397	172.783	165.237	196.161	214.912	165.5	171.559	132.31	75.7048	79.3554	80.103	69.5697	121.369	68.9751
Rmet_0931	met_gene3627	NADH dehydrogenase chain E	NC_007973	69.0441	188.577	51.6377	129.599	55.1449	45.5267	42.7462	30.7333	46.9441	34.5241	88.378	128.122	123.419	143.23	50.96	104.044
Rmet_0932	met_gene3628	NADH:ubiquinone oxidoreductase, chain F	NC_007973	161.519	203.601	153.887	220.676	206.839	268.618	280.828	223.197	211.843	208.717	95.8902	104.772	95.0187	77.8758	179.286	99.6987
Rmet_0932	met_gene3629	NADH:ubiquinone oxidoreductase, chain F	NC_007973	183.985	210.468	158.158	206.489	219.986	298.201	321.47	253.537	258.438	211.848	108.944	117.08	107.422	77.9141	167.159	103.923
Rmet_0934	met_gene3630	NADH:ubiquinone oxidoreductase, membrane subunit H	NC_007973	78.9632	99.3714	78.219	104.228	75.4173	149.537	177.444	122.159	99.2113	122.528	38.7195	43.3665	49.6111	40.7722	75.2819	34.2555
Rmet_0935	met_gene3631	NADH:ubiquinone oxidoreductase, chain I	NC_007973	62.7007	70.0993	58.9343	76.708	56.4676	105.22	103.682	86.291	91.6573	79.7431	28.5679	28.6296	26.8625	37.8625	90.3079	58.5659
Rmet_0936	met_gene3632	NADH dehydrogenase chain J	NC_007973	145.418	154.536	134.581	145.051	186.841	209.103	243.627	160.515	216.971	192.375	81.1707	87.7546	86.5741	61.6503	104.591	63.4826
Rmet_0937	met_gene3633	NADH:ubiquinone oxidoreductase, membrane subunit K	NC_007973	119.163	149.338	110.496	153.489	156.657	226.88	228.662	197.807	183.176	183.056	64.5988	65.2134	71.1341	58.5337	133.561	82.6847
Rmet_0938	met_gene3634	NADH:ubiquinone oxidoreductase, membrane subunit L	NC_007973	304.243	361.823	306.222	432.734	335.657	439.493	467.387	383.468	412.19	259.838	271.043	242.581	314.245	290.294	315.743	195.066
Rmet_0939	met_gene3635	NADH:ubiquinone oxidoreductase, membrane subunit M	NC_007973	175.728	261.626	179.73	326.245	272.599	377.774	371.568	292.569	223.535	264.056	83.7546	88.0123	99.4658	81.0741	121.883	67.7355
Rmet_0940	met_gene3636	NADH:ubiquinone oxidoreductase, membrane subunit N	NC_007973	52.6985	69.6028	56.1037	84.0725	49.4348	108.272	119.059	85.9265	78.4326	61.6849	33.2424	33.3697	36.9383	37.1265	80.3236	41.9846
Rmet_0941	met_gene3637	conserved hypothetical protein; putative membrane protein	NC_007973	11.9333	20.6383	18.7174	14.2899	11.6838	18.7176	14.2061	9.51095	17.6853	11.3241	11.1656	12.8519	12.0613	26.6503	21.0033	42.347
Rmet_0942	met_gene3638	putative ADP-ribose pyrophosphatase	NC_007973	99.5704	121.624	80.8601	129.937	143.352	173.559	183.486	156.545	134.272	159.867	72.9886	88.6257	86.7719	80.4651	140.753	74.3676
Rmet_0943	met_gene3639	conserved hypothetical protein	NC_007973	45.3714	73.7986	123.852	83.7133	51.3357	62.2754	55.3015	47.1643	62.0274	60.5973	60.6257	62.5562	65.5988	66.4107	43.2772	32.3848
Rmet_0944	met_gene3640	Acyl-CoA dehydrogenase	NC_007973	20.2676	22.4521	18.8112	20.7986	22.5455	32.4894	39.0929	23.6806	30.5168	32.2925	15.1387	9.06433	24.4217	18.6647	15.9122	9.54683
Rmet_0945	met_gene3641	Acyl-CoA dehydrogenase	NC_007973	57.029	66.2877	52.6197	70.3944	86.1901	106.368	108.14	75.9858	85.8194	85.0268	46.9763	44.1006	49.7186	48.4405	88.9934	47.0807
Rmet_0946	met_gene3642	putative acyl dehydratase with a MaoC-like domain	NC_007973	102.475	139.707	104.188	72.4789	71.7379	202.111	226.831	113.724	112.419	167.773	26.1453	56.2398	60.006	38.6744	74.491	45.7156
Rmet_0947	met_gene3643	Putative acyl dehydratase with a MaoC-like domain	NC_007973	138.255	156.224	119.535	171.271	134.131	236.63	158.748	182.007	162.685	113.682	101.847	104.241	118.44	84.0774	141.974	94.7951
Rmet_0948	met_gene3644	cytochrome o ubiquinol oxidase subunit II	NC_007973	47.6831	67.1034	50.7639	62.7153	83.7431	92.3944	95.1135	68.7103	59.3356	76.2933	50.8571	37.5349	36.5706	21.9471	70.8812	32.6519
Rmet_0949	met_gene3645	cytochrome o ubiquinol oxidase subunit I	NC_007973	199.275	217.021	185.821	258.056	203.537	268.424	242.271	200.415	153.007	185.935	163.363	159.036	163.03	139	443.548	276.024
Rmet_0950	met_gene3646	cytochrome o ubiquinol oxidase subunit III	NC_007973	116.636	256.466	129.211	237.862	153.993	107.625	125.206	101.119	132.453	88.1523	137.074	151.247	140.641	127.515	85.7206	86.3314
Rmet_0951	met_gene3647	Cytochrome o ubiquinol oxidase subunit IV	NC_007973	158.181	175.076	144.766	114.852	95.6042	253.074	245.841	183.468	63.3425	214.49	40.0471	38.4176	50.3988	49.2575	155.841	95.5108
Rmet_0952	met_gene3648	ABC-type transporter with twin-arginine translocation pathway signal, periplasmic component: HAAT family	NC_007973	82.7586	161.138	74.4085	147.59	87.2168	72.9225	67.0845	52.0274	50.0662	52.8333	129.246	130.741	126.688	111.885	108.353	88.5146
Rmet_0953	met_gene3649	Putative branched-chain amino acid permease protein (ABC superfamily)	NC_007973	116.268	138.007	114.692	151.657	147.194	201.609	156.029	157.667	166.211	150.8	84.5088	87.0235	98.976	87.1893	143.955	81.1826
Rmet_0954	met_gene3650	Putative branched-chain amino acid ABC transporter, permease protein	NC_007973	338.275	427.418	299.319	326.797	499.157	466.559	508.889	458.529	340.234	278.951	145.453	242.098	240.914	142.288	170.129	100.483
Rmet_0955	met_gene3651	Putative branched-chain amino acid ABC transporter, ATP-binding protein	NC_007973	78.7704	101.944	77.1159	122.036	99.305	146.09	126.873	105.316	76.5141	88.8219	58.5706	47.3273	62.4907	49.7818	51.4197	32.8428
Rmet_0956	met_gene3652	Putative branched-chain amino acid ABC transporter, ATP-binding protein	NC_007973	14.5407	26.4676	21.4265	21.4526	14.7391	18.9781	24.1567	14.3407	23.9085	41.4437	18.4233	20.7073	33.216	19.4444	17.2434	31.0126
Rmet_0957	met_gene3653	Urea amidohydrolase (urease) accessory protein UreD	NC_007973	132.307	179.504	119.536	200.626	224.676	218.206	174.153	164.415	123.193	100.47	146.65	165.745	186.484	116.558	155.955	108.183
Rmet_0958	met_gene3654	Urea amidohydrolase (urease) gamma subunit	NC_007973	81.7464	106.986	85.9197	141.606	96.4745	159.628	142.566	125.803	105.936	101.708	70.9333	62.0368	62.8282	79.2812	149.468	76.3758
Rmet_0959	met_gene3655	Urea amidohydrolase (urease) accessory protein UreJ	NC_007973	31.3309	41.0072	31.1241	45.036	8.10072	56.6222	25.4962	27.4889	20.5493	18.5175	18.8062	9.01863	8.89506	31.2875	61.2197	34.6592
Rmet_0960	met_gene3656	Urea amidohydrolase (urease) beta subunit	NC_007973	16.0606	23.1314	27.7721	26.7941	20.3869	25.0949	26.6985	15.5556	19.4752	34.0069	22.128	21.8447	32.0368	32.354	19.5757	14.6031
Rmet_0961	met_gene3657	Urea amidohydrolase (urease) alpha subunit	NC_007973	48.694	72.8298	51.8478	84.4714	79.6214	111.985	113.843	84.7313	74.8357	80.5103	49.1519	62.3333	68.3415	55.321	76.7148	42.164
Rmet_0962	met_gene3658	Urea amidohydrolase (urease) accessory protein UreE	NC_007973	20.3185	30.0504	40.6103	36.5857	39.4855	24.3897	25.7926	18.6788	48.6944	19.0629	48.4072	33.9036	48.0552	38.1491	42.7742	32.4114
Rmet_0963	met_gene3659	Urea amidohydrolase (urease) accessory protein UreF	NC_007973	35.8905	45.25	49.7338	40.5143	28.2409	52.3985	62.0615	42.7704	54.7832	54.007	40.6605	41.7636	42.1677	39.0368	37.3733	29.4078
Rmet_0964	met_gene3660	Urea amidohydrolase (urease) regulatory and maturation protein UreG	NC_007973	26.9416	41.1799	26.2029	49.5072	46.2857	58.029	38.563	28.6029	28.7343	19.5734	30.7917	37.7651	40.646	20.1939	26.7923	14.0994
Rmet_0965	met_gene3661	conserved hypothetical protein with lambda repressor-like DNA-binding domains	NC_007973	338.94	438.655	298.708	515.879	506.9	512.265	510.887	429.504	438.417	301.622	456.475	387.683	516.417	339.86	200.765	136.66
Rmet_0966	met_gene3662	hypothetical protein	NC_007973	38.162	65.8716	87.3986	69.5035	38.3357	51.5315	58.3986	43.3333	52.0662	60.2467	96.904	60.9713	57.4094	74.6316	161.675	99.9731
Rmet_0967	met_gene3663	Glutathione S-transferase	NC_007973	101.099	128.317	99.5	79.8252	85.4789	193.779	196.799	146.206	86.2653	170.536	42.2865	47.2573	49.619	42.631	98.2993	48.1641
Rmet_0968	met_gene3664	Acyl-CoA dehydrogenase (ACAD)	NC_007973	22.5674	27.0414	24.1329	38.9583	55.7273	43.1901	60.1223	34.9789	34.8095	39.3176	39.8713	38.9825	38.6023	13.8935	71.0031	43.5284
Rmet_0969	met_gene3665	Transcriptional regulator, LysR-family	NC_007973	36.5357	51.589	45.7324	85.7063	56.5177	67.8102	66.8406	47.8014	45.7279	47.1	32.3832	36.1765	47.4286	40.6667	73.763	54.184
Rmet_0970	met_gene3666	Gamma-glutamyltransferase 1	NC_007973	111.754	138.952	113.048	155.392	109.757	186	210.331	149.973	161.193	163.327	55.8621	57.6763	58.6199	66.744	101.32	56.9459
Rmet_0971	met_gene3667	Extra-Cytoplasmic Solute Receptor	NC_007973	192.714	201.081	155.234	199.048	163.868	307.058	312.913	233.904	275.551	258.83	76.0058	81.0059	82.7697	85.6867	180.206	104.277
Rmet_0972	met_gene3668	Putative aminoglycoside phosphotransferase	NC_007973	15.539	28.4247	34.1727	19.3403	28.4014	21.4014	22.1119	16.3056	15.8243	20.0667	26.4451	54.9249	41.4327	23.848	41.5559	69.0933
Rmet_0973	met_gene3669	acyl-CoA hydratase	NC_007973	133.428	166.669	127.61	174.11	149.25	212	185.87	194	133.241	183.139	72.9162	74.3882	79.3313	88.3988	139.136	74.2523
Rmet_0974	met_gene3670	3-hydroxybutyryl-CoA dehydrogenase	NC_007973	25.6713	40.1837	41.3147	112.84	37.3793	49.1538	49.2128	38.469	37.7333	41.9867	34.9257	38.1609	40.1657	48.7882	75.6486	42.4118
Rmet_0975	met_gene3671	Glutathione S-transferase	NC_007973	73.2263	176.946	111.887	176.683	183.902	43.7226	34.9259	26.7929	41.4041	32.906	99.8023	109.246	114.717	110.62	162.81	95.5319
Rmet_0976	met_gene3672	Methionine aminotransferase, PLP-dependent	NC_007973	96.6014	126.226	94.7083	107.357	46.8264	150.944	45.3643	55.1389	44.7333	34.5676	17.8659	21.4091	19.744	60.3216	40.0898	20.5858
Rmet_0977	met_gene4022	Putative nucleic acid-binding protein containing PIN domain (modular protein)	NC_007973	58.8029	58.5357	52.9565	72.1103	56.7153	105.504	28.2824	71.3111	24.4266	29.4653	28.3975	24.4329	28.8176	36.1914	124.08	75.2453
Rmet_0978	met_gene3673	conserved hypothetical protein	NC_007973	192.75	185.972	152.155	199.785	174.538	268.547	69.0863	190.986	69.9728	82.2105	76.9298	87.8284	99.9578	93.2857	151.033	94.228
Rmet_0979	met_gene3674	Zinc-carboxypeptidase	NC_007973	16.5182	37.4429	21.1799	25.9209	21.1007	18.8015	18.5182	13.0292	18.2727	11.2727	37.3916	61.3795	56.6173	48.9814	23.8051	67.028
Rmet_0980	met_gene3675	conserved hypothetical protein; putative exported protein	NC_007973	400.261	651.697	311.879	551.243	535.93	430.85	284.918	282.467	215.594	187.901	310.427	280.695	342.179	310.915	100.89	107.545
Rmet_0981	met_gene3676	N-Formylglutamate amidohydrolase	NC_007973	234.581	266.223	218.146	277.62	248.906	320.244	45.1407	64.4552	55.1135	42.6853	89.5	105.394	104.497	98.2822	176.889	110.817
Rmet_0982	met_gene3677	Extra-cytoplasmic Solute Receptor	NC_007973	55.1176	65.0072	56.0292	70.9632	54.4638	75.9154	65.5538	53.2074	58.5634	51.3889	41.537	37.2331	45.8375	44.9691	67.2756	49.5559
Rmet_0983	met_gene3678	Transcriptional regulator, LysR-family	NC_007973	21.4926	34.9209	39.6471	29.0286	18.8905	29.6014	35.7591	24.2246	31.4507	27.958	19.3735	34.5093	30.6975	40.3734	26.0667	16.4127
Rmet_0984	met_gene3679	conserved hypothetical protein	NC_007973	14.8824	21.4317	14.4855	25.1429	19.3577	39.9394	39.5414	25.2574	23.3214	26.0345	4.16667	3.90798	4.93789	5.28205	24.3194	12.0949
Rmet_0985	met_gene3680	N-acetyltransferase (GCN5-related)	NC_007973	14	24.554	25.3852	24.6522	15.7391	18.0441	21.2279	14.365	21.6241	14.1528	25.4601	41.9387	36.764	37	18.5728	36.9719
Rmet_0986	met_gene3681	Putative ATPase, AAA family	NC_007973	174.933	217.823	164.051	193.309	240.496	269.391	250.618	202.358	121.846	202.2	96.3354	100.288	114.122	80.7826	139.046	86
Rmet_0987	met_gene3682	cytochrome c, class IC 1	NC_007973	320.638	324.35	276.428	316.479	339.536	401.391	60.4706	114.511	88.7042	41.9301	139.012	146.018	133.29	118.716	200.981	133.063
Rmet_0988	met_gene3683	cytochrome c553	NC_007973	61.9044	86.1631	64.4173	97.7338	42.7122	136.168	126.984	101.767	91.3732	93.4375	28.7593	18.1159	22.4062	55.6871	61.1275	35.9393
Rmet_0989	met_gene3684	3-deoxy-D-arabino-heptulosonate-7-phosphate synthase, phenylalanine repressible	NC_007973	95.4706	137.596	105.906	213.526	146.793	185.478	189.182	144.956	124.715	107.248	87.2321	92.184	119.631	79.1166	116.368	77.4677
Rmet_0990	met_gene3685	Putative SAM-dependent methyltransferase	NC_007973	85.0515	173.303	94.9565	178.993	180.511	59.5778	40.803	34.2574	38.9306	35.5664	92.9268	93.716	97.5926	88.963	95.1842	82.4025
Rmet_0991	met_gene3686	Peptidase	NC_007973	85.3077	114.443	79.5282	134.993	116.278	166.676	173.943	135.542	124.238	147.861	71.7874	70.2644	74.1059	71.9112	121.016	77.397
Rmet_0992	met_gene3687	Nitrilase	NC_007973	40.5887	51.8425	64.1042	81.4965	65.4406	56.9197	55.781	41.8143	53.0616	46.9667	49.9942	42.9824	48.9759	40.3905	64.5798	42.9784
Rmet_0993	met_gene3688	conserved hypothetical protein	NC_007973	62.3662	100.979	68.5211	132.146	99.2448	159.427	157.403	115.952	93.7687	127.223	37.9128	39.9422	43.0414	35.4269	87.3263	43.1353
Rmet_0994	met_gene3689	glutamine synthetase adenylyltransferase	NC_007973	115.657	148.876	119.345	129.441	125.881	180.223	137.037	106.768	105.959	100.755	114.707	124.426	127.299	116.606	123.997	80.2613
Rmet_0995	met_gene3690	Putative transmembrane protein	NC_007973	30.0915	28.5782	58.8767	59.331	25.8951	44	33.9504	30.36	25.5168	30.9603	32.2701	28.7778	27.0809	28.2	47.1043	28.7122
Rmet_0996	met_gene3691	Peptidase S8 and S53, subtilisin, kexin, sedolisin precursor	NC_007973	101.369	136.069	121.559	161.938	136.196	172.245	199.672	136.014	112.946	146.667	133.341	97.4012	153.288	84	167.766	104.077
Rmet_0997	met_gene3692	conserved hypothetical protein; putative exported protein	NC_007973	198.528	231.884	182.176	299.444	206.221	305.879	125.859	136.375	95.3741	101.607	96.8663	91.2384	107.763	133.68	244.468	129.07
Rmet_0998	met_gene3693	recombination and repair protein	NC_007973	14.4643	21.3819	25.3846	26.5972	18.8069	19.0803	15.2963	13.6809	14.7552	15.1267	19.9467	42.0988	41.7758	50.5536	35.4221	24.3271
Rmet_0999	met_gene3694	NAD kinase	NC_007973	216.769	234.939	200.582	217.396	177.352	257.676	51.0714	77.9787	53.6867	52.0467	88.6102	105.466	104.047	102.671	149.717	78.807
Rmet_1000	met_gene3695	transcriptional regulator, HrcA-family	NC_007973	28.558	37.4545	52.1189	123.585	63.1844	45.8382	30.1812	29.1752	27.0811	26.2297	25.8235	71.5118	65.2455	36.0533	114.345	62.7546
Rmet_1001	met_gene3696	ferrochelatase	NC_007973	59.8671	167.365	39.6552	177.556	183.664	29.5972	15.5	12.4014	23.1275	15.6755	127.904	142.011	140.262	121.653	215.645	147.383
Rmet_1002	met_gene3697	ribosome-associated heat shock protein	NC_007973	38.8723	61.0208	69.5586	56.021	40.0769	63.2482	59.5956	48.4317	47.4178	54.0952	69.5655	60.3571	70.7212	75.1071	48.9046	31.2147
Rmet_1003	met_gene3698	conserved hypothetical protein	NC_007973	12.8686	20.6786	32.3022	18.9489	12.4388	13.1159	11.5652	9.08759	14.7832	9.08333	25.0122	26.9518	26.0123	27.5276	37.8371	29.3556
Rmet_1004	met_gene3699	heat shock/stress protein	NC_007973	12.8188	20.2695	18.6143	17.0647	12.8857	20.1791	24.7068	15.8971	21.4196	19.2606	24.3704	24.8415	23.625	15.8951	21.6877	18.6667
Rmet_1005	met_gene3701	conserved hypothetical protein	NC_007973	131.263	188.754	129.662	237.64	201.468	276.435	302.832	221.533	197.664	208.139	65.7378	71.3926	87.3688	71.7222	109.061	52.9872
Rmet_1006	met_gene3700	putative phospholipase A	NC_007973	253.396	416	209.338	418.971	168.572	154.263	118.463	85.5662	94.2606	91.3099	191.226	202.636	226.699	216.099	236.342	159.805
Rmet_1007	met_gene3702	conserved hypothetical protein	NC_007973	117.895	160.993	127.319	196.057	128	216.241	189.766	157.504	116.631	129.319	79.816	83.6975	85.9509	94.7791	121.778	75.2357
Rmet_1008	met_gene3703	conserved hypothetical protein	NC_007973	160.681	214.879	187.942	229.696	221.087	283.083	286.585	224.956	192.586	208.382	148.21	162.184	165.846	126.358	109.804	79.471
Rmet_1009	met_gene3704	oxidoreductase subunit of the alternative pyrimidine degradation pathway	NC_007973	50.3456	65.4681	49.9185	74.2263	47.9784	90.3162	45.6148	44.0803	37.4097	26.4468	43.4085	41.7262	43.2638	39.3836	81.5428	46.2271
Rmet_1010	met_gene3705	conserved hypothetical protein	NC_007973	25.8593	35.05	68.8768	58.6043	26.8227	33.1364	24.6183	20.875	39.979	24.5315	44.5337	51.1173	38.3836	56.0438	32.7475	28.546
Rmet_1011	met_gene3706	alpha/beta hydrolase superfamily	NC_007973	29.1679	37.8014	31.3431	53.2132	36.2878	57.6087	58.6296	45.4889	43.25	34.1793	19.75	15.7273	16.6914	19.9448	31.8149	16.19
Rmet_1012	met_gene3707	flavin-binding monooxygenase	NC_007973	11.1971	22.6763	27.9568	25.1007	60.2014	17.7068	17.6364	12.5821	18.6809	14.9375	64.0488	71.9939	74.5988	37.7561	26.7583	35.1514
Rmet_1013	met_gene3708	transcriptional regulator, TetR family	NC_007973	5.52593	8.09859	11.9203	8.85401	6.72464	7.35036	8.13235	6.20438	8.6831	7.32653	12.7455	15.559	15.3951	13.9691	15.6797	28.9845
Rmet_1014	met_gene3709	DNA glycosylase and apyrimidinic (AP) lyase (endonuclease III)	NC_007973	236.225	265.19	227.433	346.421	302.7	413.715	229.813	333.074	204.194	182.924	220.352	222.89	264.901	251.242	263.734	175.953
Rmet_1015	met_gene3710	electron transport complex, RnfABCDGE type, B subunit	NC_007973	46.986	63.7297	87.0408	107.923	51.8759	75.6901	84.6014	60.8944	55.9801	66.2517	91.3771	89.0694	91.5059	101.811	102.206	73.2711
Rmet_1016	met_gene3711	transcriptional regulator, TetR/AcrR-family	NC_007973	157.489	170.727	125.745	198	128.401	151.165	38.2044	32.0143	37.9589	35.3973	80.5774	84.8512	83.6807	109.157	100.056	58.3808
Rmet_1017	met_gene3712	intracellular poly(3-hydroxybutyrate) depolymerase	NC_007973	42.4859	107.655	67.2324	82.0839	26.5594	26.9577	16.7234	15.6224	24.7075	19.0537	36.9368	48.6322	44.6905	60	33.018	60.0597
Rmet_1018	met_gene3713	tyrosine aminotransferase, tyrosine-repressible, PLP-dependent	NC_007973	127.136	164.911	103.901	179.876	195.818	167.072	61.7426	51.2378	48.4558	50.0662	98.2426	110.241	132.515	87.0237	114.672	70.6389
Rmet_1019	met_gene3714	excinuclease of nucleotide excision repair, DNA damage recognition component	NC_007973	14.777	22.1507	16.2958	26.7972	23.4444	35.2448	33.6929	24.2449	20.6054	26.8133	7.16477	7.71098	11.8698	7.95266	26	12.142
Rmet_1020	met_gene3715	conserved hypothetical protein	NC_007973	9.56429	11.8207	12.4552	12.5804	10.2986	17.529	14.0507	9.55634	12.3681	16.64	10.787	9.77059	19.3758	16	17.474	15.2523
Rmet_1021	met_gene4042	conserved hypothetical protein	NC_007973	175.444	172.307	142.387	194.735	217.115	290.614	310.205	223.61	280.482	228.986	98.8868	101.415	116.383	66.5399	134.204	81.9533
Rmet_1022	met_gene3716	protein-tyrosine-phosphatase	NC_007973	23.9507	29.0205	36.8252	39.2986	20.7431	38.3217	20.9441	17.5625	20.1824	17.5733	23.6337	23.6	20.6982	30.6509	92.1987	50.8869
Rmet_1023	met_gene3717	site-specific recombinase Gcr	NC_007973	8.26619	10.9021	8.07092	14.5455	11.4236	19.0221	19.4638	13.9231	11.9726	14.04	2.97006	2.65497	3.30061	3.22353	10.3433	6.04025
Rmet_1024	met_gene3718	transcriptional regulator of iron sulfur clusterassembly	NC_007973	16.75	28.8973	19.7222	38.7034	33.2028	41.2857	41.6197	30.7254	26.9865	29.1457	23.4	35.6221	35.4059	33.9302	58.5143	27.2124
Rmet_1025	met_gene3719	cysteine desulfurase (tRNA sulfurtransferase), PLP-dependent	NC_007973	1.6993	2.06081	2.04828	2.72727	1.86429	2.04444	1.83212	1.76812	1.82993	1.58503	1.59302	1.66463	2	2.12791	1.57895	1.53086
Rmet_1026	met_gene3720	FeS cluster assembly scaffold protein	NC_007973	219.197	272.362	245.378	299.217	271.167	320.469	334.542	264.772	267.841	264.76	307.119	320.611	321.018	254.905	387.742	219.522
Rmet_1027	met_gene3721	FeS cluster assembly protein	NC_007973	50.5857	71.4483	94.3655	78.3121	65.5957	75.2263	67.7246	53.0493	54.8138	59.2245	80.3721	97.9048	97.9202	121.222	73.9866	49.3614
Rmet_1028	met_gene3722	DnaJ-like molecular chaperone specific for IscU	NC_007973	45.2536	67.4306	52.2553	84.1268	88.8732	94.0764	82.4615	65.0559	59.396	67.6645	52.564	48.2011	57.6316	47.5294	58.9373	32.1592
Rmet_1029	met_gene3723	DnaK-like molecular chaperone specific for IscU	NC_007973	31.1103	67.0352	35.4255	46.5887	65.9366	36.3121	35.3382	23.1773	27.3172	28.1156	23.8817	35.3353	24.6325	36.645	103.423	57.8957
Rmet_1030	met_gene3724	ferredoxin, 2Fe-2S type	NC_007973	93.0217	119.193	95.9929	133.721	118.232	165.379	170.312	133.746	145.559	141.595	70.256	74.0788	84.6886	84.297	127.11	73.8389
Rmet_1031	met_gene3725	conserved hypothetical protein	NC_007973	37.1884	48.8194	36.5755	54.5106	45.3714	73.6861	63.6569	48.1348	50.0567	47.1361	24.4578	17.9942	45.491	41.8466	29.7033	18.4119
Rmet_1032	met_gene3726	conserved hypothetical protein	NC_007973	150.399	126.239	121.887	128.831	66.3546	108.732	41.3929	38.4143	61.7095	58.5473	71.1893	43.7857	46.0778	66.4611	128.877	87.6463
Rmet_1033	met_gene3727	conserved hypothetical protein	NC_007973	101.022	129.194	97.3022	167.036	124.35	156.696	156.014	119.386	120.336	117.774	199.818	190.395	228.259	152.739	168.365	95.8277
Rmet_1034	met_gene3728	lysine tRNA synthetase	NC_007973	50.4214	71.493	52.773	95.1387	78.0496	107.383	110.142	82	82.5676	87.6081	19.6494	19.5325	23.0183	17.3314	43.2547	23.4894
Rmet_1035	met_gene3729	short-chain alcohol dehydrogenases SDR	NC_007973	30.8201	39.4266	34.1881	50.15	24.5177	52.5	59.1185	43.6715	47.6414	48.0476	20.0833	25.4734	26.311	32.3892	33.3666	22.6512
Rmet_1036	met_gene3730	peptide chain release factor RF-2	NC_007973	15.5106	26.7622	43.8601	26.3759	17.9577	22.4236	16.705	15.3239	13.6284	16.0952	40.5556	49.7337	47.012	34.9521	35.7278	37.7915
Rmet_1037	met_gene3731	putative peptidase, M23B subfamily	NC_007973	78.8857	113.186	84.9231	133.136	125.271	168.879	182.752	130.386	116.562	147.076	38.9882	57.2169	61.6098	52.1506	79.8182	41.8692
Rmet_1038	met_gene3732	ssDNA exonuclease, 5\' --> 3\'-specific	NC_007973	145.226	175.417	119.83	108.702	25.4155	90.2057	40.1915	33.1119	31.8014	42.0132	41.8953	59.5549	55.3155	62.787	42.6	66.756
Rmet_1039	met_gene3733	conserved hypothetical protein	NC_007973	14.6159	19.2786	18	33.007	60.6993	23.9571	23.8714	17.9714	22.4722	20.0265	52.6429	59.0176	59.8795	26.9172	29.6214	18.37
Rmet_1040	met_gene3734	outer membrane-specific lipoprotein transporter subunit ; membrane component of ABC superfamily	NC_007973	53.8356	62.3219	56.3448	59.3557	13.9007	75.6828	69.1979	64.931	90.1879	87.6753	13.1173	13.1193	14.5517	44.08	70.435	44.5912
Rmet_1041	met_gene3735	outer membrane-specific lipoprotein transporter subunit ; ATP-binding component of ABC superfamily	NC_007973	13.9	18.2797	21.2357	15.4437	11.8571	23.6479	22.6056	15.3546	14.3194	29.0968	16.8895	13.4611	21.4345	21.8166	26.8673	18.2532
Rmet_1042	met_gene3736	Mg-dependent DNase (TatD family)	NC_007973	98.007	111.308	97.3819	124.965	94.6069	169.096	168.573	132.898	133.925	151.468	40.809	50.8081	53.4566	57.2047	98.1902	53.1268
Rmet_1043	met_gene3738	DNA internalization-related competence protein ComEC/Rec2	NC_007973	34.0423	54.4094	37.875	61.1301	28.8562	40.8356	30.1259	32.1027	36.2867	37.183	45.5909	57.7853	58.0578	54.5714	76.7055	52.7686
Rmet_1044	met_gene3737	transcriptional regulator, RpiR family	NC_007973	82.8286	97.6507	77.4718	128.762	105.524	97.2411	68.5714	55.2238	41.8493	61.549	57.3642	61.2807	64.9186	63.6491	87.91	70.8554
Rmet_1045	met_gene3739	6-phosphogluconate dehydratase	NC_007973	24.3191	26.6233	45.7639	26.6084	24.6154	28.9716	28.0571	22.2606	27.0272	30.223	37.0058	20.6705	22.6845	25.7202	22.328	18.3957
Rmet_1046	met_gene3740	gluconate kinase 2 ; gluconate transport, GNT I system	NC_007973	88.7343	127.118	114.912	142.324	148.766	147.614	139.826	126.021	151.58	119.981	103.47	119.415	127.913	110.271	177.061	104.622
Rmet_1047	met_gene3741	conserved hypothetical protein	NC_007973	117.817	134.862	125.371	137.188	116.007	206.752	128.252	162.383	94.5724	97.7114	117.728	115.552	111.107	95.5176	89.6613	101.521
Rmet_1048	met_gene3742	conserved hypothetical protein	NC_007973	30.1042	60.9189	57.0345	34.2109	18.8491	32.7945	34.7862	23.5411	37.1933	50.817	47.6188	51.6384	59.3523	60.9595	37.5438	44.269
Rmet_1049	met_gene3743	conserved hypothetical protein	NC_007973	17.9231	21.0822	25.4138	23.9366	37.4184	29.9859	31.7042	23.6993	19.5714	26.2867	19.08	18.4891	23.7118	11.5988	46.1165	31.4399
Rmet_1050	met_gene3744	conserved hypothetical protein	NC_007973	183.49	169	165.576	158.83	133.68	221.856	55	139.918	92.3667	79.487	65.9721	84.8757	80.3068	88.9711	112.132	76.7647
Rmet_1051	met_gene3745	hydrolase, alpha/beta fold family	NC_007973	18.2786	24.875	20.5324	34.5775	55.7972	44.6763	42.8865	29.4823	33.5517	40.4079	22.4186	26.5057	26.1916	15.2619	85.5762	46.4151
Rmet_1052	met_gene3746	CTP synthetase	NC_007973	63.3504	90.3379	73.2837	108	94.2098	124.182	116.929	96.965	93.3401	116.007	30.3064	30.3023	35.0833	29.8988	68.6865	38.7727
Rmet_1053	met_gene3747	3-deoxy-D-manno-octulosonate 8-phosphate synthase	NC_007973	89.5217	104.807	86.4143	119.754	110.812	155.182	157.341	133.752	130.781	138.385	46.2012	49.1579	54.3818	46.7574	111.696	62.5305
Rmet_1054	met_gene3748	conserved hypothetical protein	NC_007973	22.0662	40.5634	36.2482	39.5612	27.4681	32.9718	33.5252	24.6127	36.7832	27.8027	56.8862	59.0364	53.8225	49.8554	48.6161	31.0238
Rmet_1055	met_gene3749	enolase	NC_007973	82.8824	176.669	56.6809	125	183.289	67.529	59.8603	41.0352	42.8392	43.4558	116.581	125.324	176.835	136.598	196.193	146.273
Rmet_1056	met_gene3750	cell division protein	NC_007973	120.304	132.175	106.091	135.014	172.652	185.234	196.401	167.1	159.162	174.644	70.9298	80.6964	88.6707	68.7439	148.1	90.7716
Rmet_1057	met_gene3751	conserved hypothetical protein	NC_007973	17.4891	31.5	21.9639	35.85	24.4143	22.029	22.1812	16.4786	23.1712	18.8912	44.1726	64.3036	61.4	54.2788	39.219	29.5849
Rmet_1058	met_gene3752	heat shock protein (Hsp33-like)	NC_007973	18.2158	24.1127	23.3706	22.1071	20.0709	25.3239	21.7826	16.4929	20.8367	18.66	21.5322	21.0465	22.7805	26.7964	21.793	18.6036
Rmet_1059	met_gene3753	carbonic anhydrases/acetyltransferases, isoleucine patch superfamily	NC_007973	13.5612	17.1479	20.87	23.9281	11.1064	16.6131	18.9852	13.9051	42.4069	20.1575	25.2455	22.6566	20.7818	28.4464	23.0877	18.0957
Rmet_1060	met_gene3755	conserved hypothetical protein	NC_007973	137.303	161.873	131.606	135.27	176.134	228.589	50.2878	105.387	102.719	55.2721	76.5238	87.509	84.9281	79.9273	141.557	81.0769
Rmet_1061	met_gene3754	acyl-CoA synthetase	NC_007973	67.3929	73.0909	68.1286	94.9437	84.3403	114.014	120.275	90.6643	96.3197	99.9073	43.7341	45.3765	53.574	48.3882	108.863	66.0274
Rmet_1062	met_gene3756	hydrolase, alpha/beta fold family	NC_007973	8.9781	13.9514	14.3759	11.2464	8.0979	15.0216	17.0857	11.1399	12.2639	13.2819	11.4855	10.5941	11.2229	11.7066	21.1108	13.1171
Rmet_1063	met_gene3757	thioredoxin reductase	NC_007973	175.384	120.862	170	187.525	197.312	262.071	285.619	262.163	257.507	266.121	76	83.2209	88.125	74.7305	160.007	93.0241
Rmet_1064	met_gene3758	putative metal-dependent phosphoesterase (PHP family)	NC_007973	231.882	218.103	222.821	245.736	226.706	266.159	246.417	263.972	411.267	272.788	148.62	152.788	191.462	175.462	187.601	131.919
Rmet_1065	met_gene3759	putative translation factor (SUA5)	NC_007973	16.2	21.5845	27.1643	22.8511	17.6596	25.8085	22.9496	17.8723	20.8483	20.4052	26.6647	17.931	24.3471	23.8012	30.9191	22.1392
Rmet_1066	met_gene3760	Zn-dependent membrane-bound protease, M50 family	NC_007973	20.9078	31.1565	48.7014	32.0205	20.1644	22.9655	27.0839	19.2653	23.6577	27.7059	27.5876	26.3779	29.3918	32.2209	32.1258	26.9424
Rmet_1067	met_gene3761	conserved hypothetical protein	NC_007973	33.305	40.0207	46.951	52.7552	30.0559	57.6028	44.9858	45.2676	30.3741	38.3882	23.3275	24.1647	25.4167	27.1294	39.2419	31.9817
Rmet_1068	met_gene3762	dihydrodipicolinate synthase	NC_007973	96.3191	105.361	89.0342	99.4375	91.5379	153.182	143.79	122.418	134.377	156.503	52.7079	57.9101	57.4393	46.6552	128.321	66.4394
Rmet_1069	met_gene3763	putative lipoprotein	NC_007973	76.6383	94.2069	76.7872	101.276	75.1608	150.46	156.338	115.408	120.568	137.793	38.1782	42.6936	41.7882	46.5385	102.965	52.4834
Rmet_1070	met_gene3764	metal-dependent hydrolase of the beta-lactamase superfamily I	NC_007973	38.1111	48.2109	36.2867	46.0479	51.5274	67.8112	68.6573	53.2569	47.14	64.6579	24.2458	27.2486	26.5371	28.8851	66.8727	36.1054
Rmet_1072	met_gene3765	conserved hypothetical protein	NC_007973	33.1357	39.8531	35.0986	44.0556	48.4296	66.0357	74.1304	50.3688	52.0201	55.1074	26.8276	30.4244	30.0118	27.3314	62.1742	37.2462
Rmet_1073	met_gene3766	FKBP-type peptidyl-prolyl cis-trans isomerase 2	NC_007973	49.6084	60.5306	51.6224	68.6939	58.0955	85.6181	98.3493	66.7172	79.72	80.7078	31.3757	34.2123	40.2171	29.4451	29.5224	21.2914
Rmet_1074	met_gene3767	conserved hypothetical protein	NC_007973	210.814	208.762	187.799	228.541	104.819	323.161	94.3803	238.831	93.1862	97.1503	46.0751	34.5692	52.3846	81.9286	127.038	84.3656
Rmet_1075	met_gene3768	methyl-directed mismatch repair protein	NC_007973	19.331	32.8562	49.6319	30.5	12.7044	16.6483	12.5938	15.8897	21.8667	17.4	26.2386	35.3596	32.3103	52.5862	26.8452	70.506
Rmet_1076	met_gene3769	conserved hypothetical protein	NC_007973	86.3094	102.403	86.3381	115.331	92.049	166.54	162.529	129.191	118.578	142.288	43.6092	47.6444	51.125	49.2831	137.748	76.0857
Rmet_1077	met_gene3770	conserved hypothetical protein	NC_007973	56.9787	67.6438	50.3566	73.9861	71.0759	102.86	104.44	78.331	87.8716	97.7533	40.2865	39.1618	42.4765	30.7193	70.0216	36.8935
Rmet_1078	met_gene3771	inositol monophosphatase	NC_007973	110.551	109.424	104.197	124.776	102.427	164.432	165.486	141.364	133.449	142.376	62.2679	66.2367	68.5417	70.1071	181.881	110.557
Rmet_1079	met_gene3772	putative RNA methyltransferase (TrmH family)	NC_007973	20.0662	27.3706	32.9562	32.2448	32.3857	29.9504	25.9433	23.0719	18.3239	25.8611	21.6	23.1607	24.0542	26.0778	26.8972	19.9909
Rmet_1080	met_gene3773	serine acetyltransferase (SAT)	NC_007973	38.365	65.8156	83.617	75.766	40.5571	54.2701	54.9562	44.8857	54.8828	47.8639	74.2738	66.1893	74.9697	91.0488	60	35.2523
Rmet_1081	met_gene3774	UDP-2,3-diacylglucosamine pyrophosphatase	NC_007973	18.2044	26.25	38.2857	30.5396	71.156	25.8429	28.8156	23.5396	20.8591	27.7466	40.6036	40.9593	48.4788	39.5904	112.465	72.8923
Rmet_1082	met_gene3775	peptidyl-prolyl cis-trans isomerase B (rotamase B)	NC_007973	42.8129	55.259	28.1316	57.9065	148.937	79.7319	92.708	61.3453	72.1233	71.7466	65.6607	65.4524	70.1446	20.4909	92.9934	49.3469
Rmet_1083	met_gene3776	peptidyl-prolyl cis-trans isomerase A (rotamase A)	NC_007973	111.623	113.451	96.2207	140.321	166.5	182.711	200.239	158.286	139.196	144.466	63.7018	74.2738	82.0606	54.0727	112.497	66.7842
Rmet_1084	met_gene3777	conserved hypothetical protein with TPR domain	NC_007973	17.4058	25.4859	36.1969	23.539	15.3669	21.7246	23.8175	19.8841	25.1429	25.6599	28.2426	27.2036	24.5269	30.9583	20.3516	16.8827
Rmet_1085	met_gene3778	cysteinyl-tRNA synthetase	NC_007973	115.457	188.168	137.57	208.182	205.333	134.888	116.538	90.5524	94.7862	98.6733	111.678	117.041	126.734	117.686	159.797	137.973
Rmet_1086	met_gene3779	3-methyladenine DNA glycosylase/8-oxoguanine DNA glycosylase	NC_007973	128.554	159.434	116.809	174.431	165.063	239.234	250.213	190.191	184.51	209.767	61.1598	66.3512	72.3772	53.7246	146.227	81.2783
Rmet_1087	met_gene3780	acetyl-CoA carboxylase, carboxytransferase, alpha subunit	NC_007973	48.2643	71.137	47.3944	73.6923	93.8207	30.5944	15.8099	13.9718	16.8082	17.4027	54.8953	56.1908	58.6766	45.4438	107.912	68.0501
Rmet_1088	met_gene3781	tRNA(Ile)-lysidine synthetase	NC_007973	9.25362	13.625	17.993	10.8451	6.79433	12.8333	14.1387	10.0144	11.3333	12.4082	11.5562	10.5621	11.3333	15.3576	18.1824	12.7385
Rmet_1089	met_gene3782	aspartate kinase	NC_007973	89.8611	103.367	88.1233	106.784	121.882	141.159	125.606	117.497	162.711	110.241	83.6257	92.648	96.8851	69.9651	95.6837	61.6261
Rmet_1090	met_gene3783	putative signal transduction protein (EAL domain)	NC_007973	131.719	159.294	123.573	195.4	168.671	244.086	229.333	209.766	216.68	197.494	93.4335	97.2983	96.1647	82.5329	178.877	96.7539
Rmet_1091	met_gene3784	Putative diguanylate cyclase (GGDEF domain)	NC_007973	198.404	212.993	192.562	217.729	223.027	304.93	334.854	246.589	274.919	284.468	98.9774	112.222	121.982	91.7052	186.244	101.496
Rmet_1092	met_gene3785	sodium/sulphate symporter	NC_007973	75.766	91.1712	67.4366	53.8493	60.6454	166.814	182.514	127.19	124.374	144.797	19.3275	23.2229	25.4107	35.8214	49.9097	22.9085
Rmet_1093	met_gene3786	alcohol dehydrogenase, 1-propanol preferring	NC_007973	105.538	118.25	102.868	126.876	130.604	177.246	187.903	155.137	156.921	162.447	63.2793	69.5978	72.6977	55.422	104.806	71.7257
Rmet_1094	met_gene3787	hypothetical protein; putative exported protein	NC_007973	206.357	239.476	216.775	306.397	293.58	355.674	371.543	269.566	244.446	317.393	295.58	275.011	333.608	235.912	345.565	212.969
Rmet_1095	met_gene3788	conserved hypothetical protein; putative exported protein	NC_007973	195.299	226.365	184.658	208.368	184.97	208.917	62.9859	53.4722	65.3133	61.5294	151.497	190.633	171.879	142.855	270.639	160.813
Rmet_1096	met_gene3789	Glyceraldehyde 3-phosphate dehydrogenase	NC_007973	84.7	84.5241	73.3172	157.021	32.4514	146.464	175.371	125.369	247.426	126.54	88.1932	43.1486	49.8284	61.0176	174.852	113.003
Rmet_1097	met_gene4021	hypothetical protein	NC_007973	82.6296	116.401	85.5255	58.8015	85.442	183.159	182.496	132.664	52.1259	107.034	27.2	27.1341	30.1605	24.2195	82.5884	39.5186
Rmet_1098	met_gene3790	Cobalamin synthesis protein/P47K	NC_007973	34.2676	37.517	55.5238	37.0541	141.522	33.5241	35.4178	23.9034	34.5235	34.8627	88.1955	98.4205	102.851	37.5345	37.1317	35.2232
Rmet_1099	met_gene3791	conserved hypothetical protein	NC_007973	114.585	128.497	107.103	92.3172	109.247	231.141	239.261	170.222	108.075	176.57	72.023	70.1224	84.6509	51.0179	155.741	89.1254
Rmet_1100	met_gene3792	cysteinyl-tRNA synthetase	NC_007973	25.8392	29.3836	22.5347	31.6712	90.1043	44.6164	42.2193	35.4966	47.6225	37.3168	55.2472	56.4663	62.9249	19.9532	69.1231	24.5401
Rmet_1101	met_gene3793	putative 6-pyruvoyl-tetrahydropterin (PTP)synthase	NC_007973	45.25	62.5429	41.25	94.4126	36.7518	81.6786	76.8112	63.9296	55.8095	71.3419	15.7045	19.4802	17.2635	40.2156	42.429	50.0224
Rmet_1102	met_gene3794	conserved hypothetical protein	NC_007973	161.136	285.986	175.959	249.458	187.632	118.338	118.5	91.7639	85.277	98.9333	131.104	121.057	145.427	180.26	219.38	137.018
Rmet_1103	met_gene3795	dihydroorotase	NC_007973	170.82	175.788	161.479	228.768	185.979	277.051	54.2681	137.936	108.864	55.8649	86.9412	96.503	100.204	98.6168	107.268	70.839
Rmet_1104	met_gene3796	putative ferric siderophore receptor	NC_007973	167.362	170.821	149.921	191.268	133.176	166.691	30.2429	37.5827	41.0694	36.3514	79.7278	83.8935	89.5843	117.101	151.776	90.0534
Rmet_1105	met_gene4044	putative membrane protein (fragment)	NC_007973	174.44	161.814	124.212	162.237	113.223	156.379	37.1756	32.1364	43.4894	32.3099	82.2963	90.908	104.752	81.5187	150.859	101.167
Rmet_1106	met_gene3797	putative membrane protein	NC_007973	12.5217	18.662	10.7163	56.6475	7.13571	26.3309	25.4088	17.5755	14.6138	19.3741	5.66061	6.4939	7.25749	34.1928	34.9481	26.8483
Rmet_1107	met_gene3798	Putative membrane protein (modular protein)	NC_007973	27.7101	38.3427	30.2168	36.4348	37.6643	37.8369	46.8857	31.0929	42.5	41.0342	31.8588	43.9467	53.4667	35.4061	37.5205	23.4759
Rmet_1108	met_gene3799	ferrichrome receptor	NC_007973	125.848	133.681	75.4244	144.043	156.331	223.022	72.6812	148.36	130.641	55.4966	38.1845	42.1479	49.5843	37.9398	117.594	79.5701
Rmet_1109	met_gene3800	conserved hypothetical protein	NC_007973	61.6115	61.0552	43.7143	79.3873	48.1806	51.9716	21.3643	16.7071	24.2617	18.8571	32.6127	34.1078	34.253	46.5181	96.5344	63.7297
Rmet_1110	met_gene3801	diaminopimelate decarboxylase (DAP decarboxylase)	NC_007973	19.5143	40.5245	52.169	35.3214	13.8099	21.8333	23.0797	16.3358	23.7211	20.7034	26.25	43.6826	38.2575	44.2024	39.7763	56.8796
Rmet_1111	met_gene4020	HpcH/HpaI aldolase	NC_007973	25.2279	34.3094	55.7279	43.0857	28.7286	31.1818	29.5564	23.3955	27.9716	24.8592	20.2901	18.2805	21.7453	32.2883	19.8267	15.672
Rmet_1112	met_gene3802	putative siderophore biosynthesis protein	NC_007973	8.54676	13.875	9.55245	18.6408	6.16312	21.2624	23.2143	15.2917	13.5655	16.3289	2.84211	5.89412	6.74556	3.67059	7.60063	4.4375
Rmet_1113	met_gene3803	putative siderophore synthetase component protein	NC_007973	14.4672	18.5887	34.2766	11.0839	7.1831	15.6204	16.7609	11.8239	12.4795	16.9867	11.25	5.40828	6.16667	12.4096	10.737	8.86154
Rmet_1114	met_gene3804	Permeases of the major facilitator superfamily	NC_007973	78.7571	82.9589	94.4476	100.944	104.207	112.556	120.61	90.9306	107.603	122.527	62.3391	44.3526	44.284	58.7738	47.8094	34.8239
Rmet_1115	met_gene3805	conserved hypothetical protein (IucA/IucC-like)	NC_007973	14.4485	17.2378	18.8857	18.7518	13.875	20.5255	22.6449	15.8561	20.2397	19.7793	28.1667	27.787	28.7485	23.3273	29.9868	19.0776
Rmet_1116	met_gene3806	ornithine cyclodeaminase (OCD)	NC_007973	71.7214	86.3241	73.6667	93.3129	21.4467	117.793	95.4462	92.0483	133.947	113.146	16.6011	18.4237	21.5314	59.7399	16.0681	9.40179
Rmet_1117	met_gene3807	cysteine synthase	NC_007973	213.601	243.732	157.562	276.401	117.05	167.184	77.3566	82.7092	103.329	90.039	90.2151	119.273	112.479	117.905	87.398	105.064
Rmet_1118	met_gene3808	ferric alcaligin E	NC_007973	68.1197	99.6122	76.2	114.537	109.441	107.507	48.0493	49.5278	64.527	42.3312	64.3503	68.608	72.3023	96.3006	125.409	79.9375
Rmet_1119	met_gene3809	FecR-like transmembrane sensor	NC_007973	46.2746	69.5068	69.5775	94.4155	74.9301	75.3429	84.7842	61.9225	54.619	61.8533	94.1345	82.6494	100.846	66.5207	37.8091	26.9271
Rmet_1120	met_gene3810	RNA polymerase sigma I (sigma 19) factor	NC_007973	59.1197	95.9257	94.8069	134.569	110.418	110.042	102.285	78.4828	84.3467	86.8701	77.1611	101.201	107.335	92.6343	93.367	71.6156
Rmet_1121	met_gene3811	aminoglycoside/multidrug efflux system	NC_007973	73.493	118.576	113.465	102	106.042	122.671	102.05	102.5	62.1301	81.8867	67.7529	65.7849	72.4024	52.568	71.1318	43.7455
Rmet_1122	met_gene3812	dicarboxylate/amino acid:cation (Na+ or H+) symporter, DAACS family	NC_007973	161.562	167.215	153.204	168.205	164.584	228.755	166.596	199.103	186.208	160.131	81.6667	89.6023	98.0057	84.5434	135.342	88.4986
Rmet_1123	met_gene3813	glutamate and aspartate transporter subunit ; periplasmic-binding component of ABC superfamily	NC_007973	136.69	148.193	122	206.887	184.514	239.417	252.078	190.49	200.736	198.3	88.5657	92.4253	106.497	89.1471	165.874	108.062
Rmet_1124	met_gene3814	oxidoreductase; molybdopterin subunit	NC_007973	161.811	158.885	146.361	73.4122	107.654	209.555	61.4	86.1824	31.1905	45.7974	81.9611	93.1543	103.347	45.9543	82.503	79.354
Rmet_1125	met_gene3815	formate dehydrogenase associated protein	NC_007973	12.8227	28.5486	27.5845	19.1712	62.1831	20.3286	15.7801	12.4315	11.1973	12.7632	50.3953	43.8743	44.4167	30.3941	99.7915	51.6289
Rmet_1126	met_gene3816	transcriptional regulator, GntR family	NC_007973	16.4326	22.911	26.5342	25.6735	19.5	25.0769	21.0582	20.0972	25.5166	23.039	29.3258	26.0282	26.0114	31.907	30.8675	21.4955
Rmet_1127	met_gene3817	conserved hypothetical protein	NC_007973	26.8273	33.0138	40.1915	34.9504	27.3643	37.2464	29.1418	25.1773	33.1081	28.3935	35.4914	38.5906	36.5714	49.2952	34.033	25.644
Rmet_1129	met_gene3818	conserved hypothetical protein	NC_007973	203.921	241.868	193.056	219.254	198.347	317.113	317.085	251.303	260.993	300.22	89.0702	102.017	114.438	91.4083	129.953	71.8127
Rmet_1129	met_gene4045	conserved hypothetical protein	NC_007973	66.0815	88.539	70.25	123.037	106.812	115.63	48.4222	77.4118	104.154	33.1469	57.2061	63.9939	67.8528	65.5854	106.978	63.3469
Rmet_1130	met_gene3819	multimeric flavodoxin WrbA	NC_007973	8.6087	11.3262	13.1957	12.1958	11.8239	12.9058	14.1407	10.3261	11.375	12.7651	8.97633	7.1	8.77439	7.97633	9.33893	7.05263
Rmet_1131	met_gene3820	ribonuclease BN	NC_007973	108.307	113.667	96.3768	137.05	113.657	108.507	79.3188	56.7143	50.2695	52.637	44.3653	43.8802	59.6424	66.1463	59.9188	39.0338
Rmet_1132	met_gene3821	predicted membrane protein	NC_007973	20.3382	45.7552	23.4681	27.766	31.1655	31.9259	33.0222	24.3071	31.4014	26.7945	42.1818	52.5061	47.5828	42.2216	17.5395	22.5062
Rmet_1133	met_gene3822	Alpha/beta hydrolase fold:Thioesterase	NC_007973	48.5693	91.5385	36.6643	108.674	37.3165	32.2899	14.3116	12.6879	13.8844	12.4	35.1529	46.0291	49.0848	58.9277	15.266	12.9288
Rmet_1134	met_gene3823	O-Acetylhomoserine sulfhydrylase	NC_007973	14.3603	27.125	28.415	28.8652	13.4397	16.0515	14.0735	10.5072	15.8759	12.7724	42.7066	36.1566	34.5854	44.4695	26.4653	21.7729
Rmet_1135	met_gene3824	conserved hypothetical protein	NC_007973	91.4748	109.966	74.7943	120.057	117.894	96.6312	24.8261	23.6403	25.7534	21.5973	50.345	50.8529	52.241	34.5655	88.9369	56.1368
Rmet_1136	met_gene3825	Major facilitator superfamily (MFS_1) transporter and phospholipid/glycerol acyltransferase	NC_007973	31.9197	79.8125	39.5068	107.282	159.454	25.0741	23.6519	16.7464	24.5833	23.6644	64.3393	68.3916	79.9152	61.5361	111.427	72.3179
Rmet_1137	met_gene3826	Glutathione S-transferase-like protein	NC_007973	73.223	83.331	70.1806	94.7622	12.4296	127.369	59.5986	93.6972	66.551	53.0616	52.8538	20.3254	19.3952	55.1976	96.8675	51.9091
Rmet_1138	met_gene3827	chorismate synthase	NC_007973	33.5143	47.6319	63.5594	51.6479	24.4859	47.6471	48.8741	36.8321	38.9793	40.8231	57.7844	47.3659	51.0244	82.4699	39.2695	35.3396
Rmet_1139	met_gene3828	putative MFS transporter	NC_007973	7.9562	12	15.6028	10.9007	8.81944	11.35	12.0638	8.65517	10.898	11.3733	12.1243	12.5556	12.4706	14.6826	16.5768	10.491
Rmet_1140	met_gene3829	NAD binding site:FAD dependent oxidoreductase	NC_007973	110.942	119.366	109.593	139.615	134.783	181.42	175.372	144.657	137.993	143.195	83.8988	75.7018	84.9345	61.7651	126.566	78.5982
Rmet_1141	met_gene3830	transcriptional regulator, GntR-family	NC_007973	33.3333	41.3056	36.2945	54.2222	38.3851	42.4648	44.1259	32.1111	44.0667	42.1429	18.8693	18.8603	20.5318	18.7235	27.9845	20.1667
Rmet_1142	met_gene3831	conserved hypothetical protein	NC_007973	64.058	65.9301	58.0208	71.3357	50.013	117.432	122.071	90.1773	114.944	96.5364	35.6	32.5529	30.2831	39.9581	84.9203	47.3799
Rmet_1143	met_gene3832	putative fusion protein (cycG-torC like aminoterminal part)	NC_007973	35.4429	51.869	80.2083	51.7931	34.5315	39.2482	38.1549	32.0486	49.3379	41.7403	65.3988	68.2659	64.2235	57.8765	46.1333	50.5148
Rmet_1144	met_gene3833	conserved hypothetical protein (torD like)	NC_007973	15.5755	18.6069	21.2817	13.6875	10.6503	16.1511	16.7609	13.2517	16.5655	16.7303	13.4286	23.0663	23.4182	14.5569	24.7657	22.5683
Rmet_1145	met_gene3834	multifunctional DMSO/TMAO-reductase	NC_007973	72.0139	96.3425	70.4207	69.1448	102.421	143	141.716	105.444	62.9933	114.762	35.9828	40.2184	38.3663	26.7118	79.0631	41.4408
Rmet_1146	met_gene3835	electron transfer flavoprotein-ubiquinone oxidoreductase	NC_007973	186.536	171.685	157.521	199.174	215.924	258.014	40.0073	43.3	40.7877	37.6892	44.8471	116.695	124.139	99.0061	162.033	97.6037
Rmet_1147	met_gene3836	short-chain dehydrogenase/reductase SDR	NC_007973	49.0922	57.411	45.4615	64.3403	49.2238	88.0922	90.986	68.2083	72.8514	80.875	26.9253	29.0877	21.7048	29.1387	68.884	37.0836
Rmet_1148	met_gene3837	Tripartite ATP-independent periplasmic transporter, DctQ component	NC_007973	54.1143	59.7483	51.4514	79.2083	68.021	106.35	108.606	78.1857	88.6939	94.0336	38.1361	44.2047	45.0964	31.6491	91.9474	47.6719
Rmet_1149	met_gene3838	TRAP dicarboxylate transporter- DctM subunit	NC_007973	166.951	212.247	160.66	227.354	194.315	228.303	116.174	102.233	102.649	103.667	109.236	127.743	109.906	112.406	179.135	110.325
Rmet_1150	met_gene3839	TRAP dicarboxylate transporter, DctP subunit	NC_007973	127.079	124.041	105.354	159	113.611	239.511	137.21	178.993	123.214	104.28	41.4024	44.6235	42.697	52.1627	162.293	84.1246
Rmet_1151	met_gene3840	thioesterase superfamily	NC_007973	43.0214	59.5137	49.5694	67.9932	62.9172	82.8681	93.2153	74.6923	101.428	90.7962	22.1648	25.5899	26.2093	21.7688	58.8777	38.1463
Rmet_1152	met_gene3841	transcriptional regulator, LuxR family	NC_007973	30.6934	39.5208	29.5811	49.6901	38.9932	74.587	71.4855	52.6429	51.2345	51.2867	31.1856	34.7235	30.1988	30.1677	72.1733	38.8058
Rmet_1153	met_gene3842	acetyl-CoA:acetoacetyl-CoA transferase, alpha subunit	NC_007973	76.036	99.3836	79.2465	119.826	110.5	141.676	141.793	110.091	98.8276	127.24	67.5497	69.9191	84.881	70.0659	136.492	67.3545
Rmet_1154	met_gene3843	acetyl-CoA:acetoacetyl-CoA transferase, beta subunit	NC_007973	97.6014	131.719	83.0863	215.585	132.833	105.825	66.9704	52.5957	55.8611	51.1554	86.5385	79.0296	93.6319	77.6548	114.848	80.8424
Rmet_1155	met_gene3844	conserved hypothetical protein; metal-binding protein	NC_007973	41.6496	109.227	76.3957	76.3147	18.2214	31.8201	30.0072	22.1571	42.1379	24.1172	38.0476	43.2754	38.3273	75.4578	22.0971	22.0734
Rmet_1156	met_gene3845	D-beta-hydroxybutyrate dehydrogenase	NC_007973	105.263	136.444	105.613	148.748	114.184	232.254	229.185	169.072	153.745	169.283	74.7273	79.6024	86.8834	86.2651	79.38	53.7981
Rmet_1157	met_gene3846	hydrolase, alpha/beta fold family	NC_007973	152.007	158.394	138.676	196.936	187.888	253.579	90.741	163.958	107.869	75.1027	106.421	114.11	125.928	98.4431	143.83	91.3313
Rmet_1158	met_gene3847	conserved hypothetical protein	NC_007973	85.2701	94.9085	70.0274	110.736	103.944	150.904	118.642	124.065	108.616	90.3103	80.5298	81.8393	83.8373	72.1707	28.099	19.9439
Rmet_1159	met_gene3848	(p)ppGpp synthetase I/GTP pyrophosphokinase	NC_007973	124.092	139.036	122.254	171.535	136.66	213.22	140.401	175.82	123.892	99.2081	89.9123	95.6786	108.623	103.744	128.941	86.9731
Rmet_1160	met_gene3849	threonyl-tRNA synthetase	NC_007973	78.3741	77.8819	67.7162	90.0355	96.305	136.599	144.09	112.712	122	121.02	40.4072	39.7024	43.3354	41.5595	103.954	73.4303
Rmet_1161	met_gene3850	protein chain initiation factor IF-3	NC_007973	104.493	103.646	101.613	118.514	115.437	163.394	176.387	141.16	154.736	139.427	71.614	75.3941	74.7651	60.7751	153.862	93.1727
Rmet_1162	met_gene3851	50S ribosomal subunit protein L35	NC_007973	157.885	174.119	138.908	195.793	192.378	153.174	115.601	85.4532	93	105.818	108.982	111.315	117.754	88.988	152.971	108.679
Rmet_1163	met_gene3852	50S ribosomal subunit protein L20	NC_007973	144.821	139.203	123.632	147.401	139.517	204.056	248.986	191.373	213.551	182.553	72.8107	75.4561	72.5655	71.8817	125.406	78.0896
Rmet_1164	met_gene3853	phenylalanine tRNA synthetase, alpha subunit	NC_007973	92.1929	124.625	71.0493	156.894	131.559	91.8478	40.5597	28.7194	34.8828	30.1644	98.3293	83.9226	91.897	76.8193	140.803	102.982
Rmet_1165	met_gene3854	phenylalanine tRNA synthetase, beta subunit	NC_007973	23.1348	35.3836	44.3901	38.2222	23.131	19.1818	21.7887	15.6014	33.3581	19.5926	48.8057	55.5511	50.1813	47.1353	45.8517	46.3262
Rmet_1166	met_gene3855	integration host factor, alpha subunit 1 (IHF-alpha 1)	NC_007973	144.892	165.861	138.451	185.231	151.579	260.647	183.225	200.529	143.938	146.15	90.538	99.9464	84.2651	88.9578	132.02	77.6613
Rmet_1167	met_gene3856	transcriptional regulator, MerR family	NC_007973	40.5929	50.2828	38.5177	62.6507	40.8601	65.6901	52.9225	36.2123	44.3649	42.6993	29.9138	27.1792	29.4412	30.2047	60.866	36.8348
Rmet_1168	met_gene3857	putative acetyl transferase protein	NC_007973	224.664	200.168	191.563	181.111	5.45139	291.647	298.791	226.643	331.925	312.327	3.71598	3.29518	3.2303	93.3274	8.68013	6.04075
Rmet_1169	met_gene3858	peptide methionine sulfoxide reductase	NC_007973	44.2553	61.517	49.7431	78.9724	32.5833	93.8	91.5177	72.8542	61.6067	74.6711	17.3636	20.1322	16.4444	43.8647	67.0915	34.6136
Rmet_1170	met_gene3859	cytochrome c biogenesis protein, transmembrane region	NC_007973	35.1377	44.375	53.1268	56.1818	40.4357	49.6812	48.2336	37.964	45.4694	43.6622	41.0533	40.3018	40.6	41.4639	40.3779	31.746
Rmet_1171	met_gene5040	transposase ISCme1 (IS5 family)	NC_007973	133.905	365.385	237.878	72.4058	9.38571	117.486	106.021	86.5319	47.3379	105.728	8.24699	7.39759	11.8795	63.6747	10.7147	8.64939
Rmet_1172	met_gene3861	Protein-methionine-S-oxide reductase	NC_007973	30.8085	37.6918	47.5625	38.8333	37.3239	43.4326	37.2029	32.2183	28.3893	36.9866	21.5314	23.4767	15.7514	28.9244	26.3639	19.6441
Rmet_1173	met_gene3862	two component transcriptional regulator, winged helix family	NC_007973	76.2899	81.2847	114.204	103.699	101.486	104.841	91.8993	74.4184	75.4422	91.2267	68.4678	105.065	100.731	92.8107	73.7607	73.7981
Rmet_1174	met_gene3864	Periplasmic sensor signal transduction histidine kinase	NC_007973	137.698	151.049	101.034	183.408	77.9085	278.636	262.376	197.434	186.685	193.454	45.7544	39.3373	36.2169	46.8323	101.873	52.6497
Rmet_1175	met_gene3863	transcriptional regulator, LysR family	NC_007973	21.3497	27.0411	48.4236	30.1528	97.7793	23.0897	19.4589	18.4315	24.4667	25.3947	40.5084	44.0629	43.6163	45.8023	133.109	84.5137
Rmet_1176	met_gene3865	Enolase (2-phosphoglycerate dehydratase 2) (2-phospho- D-glycerate hydro-lyase 2)	NC_007973	23.1143	28.1633	21.6597	35.2778	31.5417	38.6479	44.7329	34.5833	34.1351	34.0123	13.6384	16.6932	17.7235	13.564	39.919	18.9415
Rmet_1177	met_gene4046	hypothetical protein	NC_007973	181.541	184.669	173.696	228.314	179.051	295.318	277.318	250.215	238.437	248.465	84.236	96.5432	115.605	106.747	111.037	79.3975
Rmet_1178	met_gene3866	hypothetical protein	NC_007973	42.5652	56.979	48.2752	70.831	73.1361	63.1471	59.3262	37.8561	59.0278	47.5294	90.1716	82.345	67.9405	50.759	148.178	90.2843
Rmet_1179	met_gene3867	hypothetical protein	NC_007973	8.64964	13.8194	18.0786	12.45	11.8042	11.4071	12.3551	9.42857	10.5479	8.96667	19.4083	17.0877	16.8084	15.3095	18.0032	11.9164
Rmet_1180	met_gene3868	hypothetical protein	NC_007973	16.5214	25.0972	21.7361	33.5141	26.6923	37.3037	32.3358	25.5319	17.3241	24.6259	22.5357	21.0694	22.378	21.515	27.1678	23.1877
Rmet_1181	met_gene3869	NAD-glutamate dehydrogenase	NC_007973	62.6159	90.4894	57.6331	110.56	89.007	92.8345	40.5396	57	29.4041	29.483	58.4142	53.3977	53.8683	50.5758	86.0603	50.465
Rmet_1182	met_gene3870	Putative transcriptional regulator, MarR family	NC_007973	35.3529	48.7357	92.2319	44.838	30.4437	44.6767	47.2741	36.5	52.9859	46.932	63.061	66.2544	65.5542	65.1747	34.3072	33.0498
Rmet_1183	met_gene3871	conserved hypothetical signal peptide protein	NC_007973	162.094	159.521	141	174.121	167.437	244.109	235.979	227.634	234.156	209.182	85.7471	88.7041	95.4	76.0778	155.527	96.3606
Rmet_1184	met_gene3872	Extra-cytoplasmic Solute Receptor	NC_007973	237.283	260.085	186.872	260.937	259.283	202.134	32.8507	38.2609	48.3889	40.8219	157.994	109.359	172.463	147.886	233.875	152.05
Rmet_1185	met_gene3873	transcriptional regulator, LysR family	NC_007973	140.223	152.833	125.303	171.315	177.07	135.793	58.6058	50.3	144.514	62.6712	83.8235	67.0419	91.0964	66.2917	150.647	86.006
Rmet_1186	met_gene3874	putative hydroxydechloroatrazine ethylaminohydrolase, AtzB (Hydroxyatrazine hydrolase)	NC_007973	19.3929	27.9172	34.9603	33.4113	22.2071	31.9023	33.4179	24.5324	27.0483	29.4218	25.8554	25.494	25.3193	26.3916	32.8746	21.7094
Rmet_1187	met_gene3875	hypothetical protein	NC_007973	154.264	168.729	140.444	176.634	166.147	243.168	248.254	185.056	244.938	226.76	87.7118	91.0824	93.6176	83.5833	208.65	129.794
Rmet_1188	met_gene3876	sulphate transporter	NC_007973	12.1971	14.0769	11.6312	21.1197	26.6364	29.705	32.3431	19.9143	17.0483	21.7114	13.6154	14.6766	15.2349	12.4371	50.3421	25.6166
Rmet_1189	met_gene3877	exodeoxyribonuclease III (xth)	NC_007973	153.243	146.625	123.607	165.894	157.503	204.965	156.857	203.521	177.966	146.095	67.0698	77.186	80.9464	55.7321	170.703	104.159
Rmet_1190	met_gene3878	hypothetical protein	NC_007973	124.546	132.215	114.662	151.535	76.7273	215.584	57.5109	127.093	39.6181	51.6824	92.3952	48.3743	50.3212	77.2892	108.459	65.4458
Rmet_1191	met_gene3879	oligopeptidase A	NC_007973	197.972	198.25	134.586	236.483	230.913	128.294	31.469	28.9517	37.5733	26.1728	128.131	141.943	142.433	123.673	211.661	137.604
Rmet_1192	met_gene3880	Bifunctional protein folD [Includes: Methylenetetrahydrofolate dehydrogenase ; Methenyltetrahydrofolate cyclohydrolase ]	NC_007973	44.8841	66.9722	32.8611	59.2153	81.4577	46.1942	30.3333	24.0576	25.4759	23.1014	54.2398	59.3609	47.6909	41.8121	102.841	53.4887
Rmet_1193	met_gene3881	hypothetical protein	NC_007973	13	18.6806	19.6056	18.1608	10.7063	24.2746	16.1399	14.5548	12.5203	15.4803	12.9714	13.0971	12.4941	22.2959	21.9438	13.9675
Rmet_1194	met_gene3882	two component transcriptional regulator, LuxR family	NC_007973	131.804	149.424	86.0141	183.41	171.811	237.772	120.562	128.507	40.9452	101.453	74.1471	50.1908	93.503	93.6331	164.783	97.028
Rmet_1195	met_gene3883	PAS/PAC sensor signal transduction histidine kinase	NC_007973	232.844	302.503	258.521	344.764	284.715	359.938	351.629	271.021	275.43	303.12	246.701	290.931	255.734	291.017	330.092	210.801
Rmet_1196	met_gene3884	pyruvate decarboxylase, E1 component of the pyruvate dehydrogenase complex	NC_007973	16.8248	21.9931	32.9507	25.227	16.4539	22.8478	23.8824	17.5827	23.589	22.9252	26.5205	28.2899	28.5671	26.9167	36.9248	27.2
Rmet_1197	met_gene3885	Dihydrolipoamide acetyltransferase	NC_007973	96.8028	127.911	92.8288	179.027	90.5625	190.049	204.447	152.606	175.282	159.142	60.7614	50.6744	35.6	71.3506	119.584	71.7087
Rmet_1198	met_gene3886	Putative 20S proteasome, A and B subunits	NC_007973	67.3885	68.6944	63.3404	80.2397	78.6069	129.285	140.725	101.631	85.2055	117.329	52.6706	69.0179	68.9273	58.9102	130.732	69.3145
Rmet_1199	met_gene3887	Dihydrolipoamide dehydrogenase	NC_007973	93.2014	105.878	92.1448	83.4726	166.349	143.469	161.503	120.87	131.52	153.209	98.1193	107.125	89.2428	50.3837	125.255	73.0734
Rmet_1200	met_gene3888	Phasin (PHA-granule associated protein)	NC_007973	6.42857	9.5274	8.65517	8.27083	8.36364	8.9635	10.1007	6.35211	11.5524	8.53595	12.2105	21.3533	15.2364	14.3571	17.48	14.0577
Rmet_1201	met_gene3889	histone deacetylase superfamily	NC_007973	98.6738	120.938	94.7917	170.345	47.0867	140	184.571	148.39	205.651	143.901	32.6497	39.6477	40.3895	66.9048	1.05296	1.1433
Rmet_1202	met_gene3890	Thioesterase superfamily	NC_007973	246.072	236.134	207.932	185.097	157.889	369.093	158.05	244.193	111.614	155.752	113.077	121.765	106.699	88.8303	169.953	105.592
Rmet_1203	met_gene3891	Putative nitroreductase	NC_007973	143.435	133.937	105.277	184.641	146.112	225.443	262.856	209.713	190.054	166.25	86.3179	82.4885	92.1437	80.9102	139.901	78.474
Rmet_1204	met_gene3892	peptidase S11, D-alanyl-D-alanine carboxypeptidase 1	NC_007973	95.6187	103.361	78.8085	106.853	104.378	125.507	29.75	30.6929	68.3151	25.7838	47.3136	48.8024	52.8383	63.7576	89.3399	51.7931
Rmet_1205	met_gene3893	transcriptional regulator, IclR family	NC_007973	130.717	129.048	121.439	155.559	140.214	190.986	129.879	168.943	205.945	115.293	64.9647	59.8639	60.7455	58.7365	113.639	71.997
Rmet_1206	met_gene3894	putative hydroxyacid oxidoreductase (Fe-S centre)	NC_007973	159.971	155.507	144.029	101.206	176.674	279.358	117.197	146.725	62.3636	110.476	89.9939	85.9581	107.982	76.4251	163.199	101.497
Rmet_1207	met_gene3895	4Fe-4S ferredoxin, iron-sulfur binding	NC_007973	88.5942	93.5035	83.45	104.279	73.5957	154.525	138.439	111.417	113.952	128.685	52.787	49.2381	66.9636	61.2275	88.6452	54.4207
Rmet_1208	met_gene3896	hypothetical protein	NC_007973	135.626	140.676	90.3014	144.993	122.455	71.1269	23.2963	21.0219	57.4306	25.4966	90.8343	70.4036	105.194	84	137.86	89.0186
Rmet_1209	met_gene3897	ABC transporter-related protein	NC_007973	63.5357	80.869	50.7063	62.6434	64.9861	51.3546	30.8394	23.8014	62.2109	23.2635	28.1754	31.2289	32.515	27.2424	49.8631	31.9242
Rmet_1210	met_gene3898	ABC transporter, inner membrane subunit	NC_007973	46.0714	50.9861	43.6096	89.6197	90.8662	116.578	119.301	90.438	62.331	87.6944	49.8284	53.2892	59.4268	28.7988	67.8922	34.4206
Rmet_1211	met_gene3899	Putative ABC transporter, periplasmic substrate-binding protein	NC_007973	67.4203	76.3077	59.1479	93.2624	67.4406	123.366	129.27	98.0915	99.2653	95.7417	35.8953	36.1437	37.1412	45	82.6562	44.1716
Rmet_1212	met_gene3900	putative oxidoreductase, NADP(H)-dependent aldo-keto reductase	NC_007973	114.896	119.194	95.7914	128.718	163.458	198.27	59.2296	121.536	35.7832	57.5101	66.4061	70.2036	76.8727	58.4311	138.418	81.1976
Rmet_1213	met_gene3901	dihydroorotate dehydrogenase	NC_007973	160.45	150.09	141.811	149.126	141.458	221.085	70.2214	124.562	62.226	70.1678	69.3275	74.8851	79.0599	68.4821	135.232	78.5361
Rmet_1214	met_gene4019	Arginyl-tRNA--protein transferase (R- transferase) (Arginyltransferase)	NC_007973	41.3731	118.213	37.9338	83.0292	70.5429	25.2206	21.2044	17.3162	21.7163	15.0986	82.3681	100.91	103.006	73.1951	73.4355	91.4062
Rmet_1216	met_gene3903	Leucyl/phenylalanyl-tRNA--protein transferase (L/F- transferase) (Leucyltransferase) (Phenyalanyltransferase)	NC_007973	66.8156	63.8681	57.8392	78.9103	46.1908	64.5524	16.1888	18.4648	21.0811	15.5677	31.4114	37.9942	39.0647	43.7219	89.9651	55.7103
Rmet_1217	met_gene3904	NUDIX hydrolase	NC_007973	11.3261	20.9296	14.6312	18.5594	56.5071	21.0863	19.1007	13.4676	22.5442	14.8054	30.9172	33.5089	26.0671	12.5879	33.835	40.4706
Rmet_1218	met_gene3905	Putative phosphoanhydride phosphorylase	NC_007973	13.042	18.3946	18.9021	17.8276	12.7692	19.1761	16.383	12.6483	14.9732	15.0987	14.5747	16.6199	14.6882	19.9704	18.4984	14.7947
Rmet_1219	met_gene3906	hypothetical protein	NC_007973	191.511	195.463	149.915	195.056	73.2098	163.872	42.2117	41.6159	44.6759	44.2667	69.4024	76.0647	83.2169	83.7857	118.448	72.2905
Rmet_1220	met_gene3907	Benzoyl-CoA oxygenase component A	NC_007973	23.8723	36.9524	46.8681	40.7397	25.9724	40.7872	38.0851	29.4207	29.2081	38.3333	42.0514	42.2069	42.4911	44.9769	46.6199	29.5402
Rmet_1221	met_gene3908	benzoyl-CoA oxygenase component B	NC_007973	84.3643	143.229	96.4014	173.197	146.063	89.5036	46.4818	37.0986	41.25	43.3378	80.9706	88.3198	92.5629	76.924	120.266	86.4172
Rmet_1222	met_gene3909	Enoyl-CoA hydratase/isomerase	NC_007973	139.91	193.717	101.562	195.007	128.219	102.833	44.5248	36.0068	34.4803	40.7763	71.983	89.2857	67.8902	96.5765	138.792	79.3077
Rmet_1223	met_gene3910	transcriptional regulator, XRE family with shikimate kinase activity	NC_007973	15.305	25.4552	20.049	28.4718	19.3082	21.6331	17.1241	12.3525	11.8973	14.1081	25.5824	33.5207	30.6325	26.4606	39.6176	31.7224
Rmet_1224	met_gene3911	Benzoate-CoA ligase family	NC_007973	361.153	432.199	333.214	385.268	98.4755	437.945	528.671	477.014	461.757	402.077	60.5511	95.7011	93.0819	144.671	85.0786	57.1994
Rmet_1225	met_gene3912	alpha/beta hydrolase fold	NC_007973	9.79137	13.1301	9.73288	13.0897	9.71528	18.3111	22.5401	13.1844	16.7569	15.404	14.1228	16.2959	14.5399	10.6667	21.5051	14.7839
Rmet_1226	met_gene3913	Extracellular ligand-binding receptor	NC_007973	56.0647	65.9583	55.6408	77.4861	59.8355	73.3379	103.299	86.5139	96.9732	93.085	42.2938	35.7727	36.1871	39.5833	71.4778	51.2991
Rmet_1227	met_gene3914	Branched-chain amino acid ABC-type transport system	NC_007973	164.92	158.056	126.727	182.112	137.556	157.555	24.741	26.741	31.7986	24.7386	74.4226	82.8876	70.0783	68.4424	150.508	88.6364
Rmet_1228	met_gene3915	putative branched-chain amino acid ABC transporter, permease protein	NC_007973	92.9852	110.642	97.8088	110.993	102.094	112.53	44.2794	62.0667	43.0423	39.6181	58.8405	65.4313	68.0875	57.0309	108.119	57.7419
Rmet_1229	met_gene3916	ABC-type branched-chain amino acid transport systems, ATPase component	NC_007973	108.647	158.314	127	184.604	153.547	215.614	196.932	159.09	167.085	165.007	81.5901	60.4136	71.5466	73.4161	127.89	85.5527
Rmet_1230	met_gene3917	Branched-chain amino acid transport system ATP-binding protein	NC_007973	19.4074	28.6475	45.9333	22.6471	15.3913	23.6222	25.8889	23.6418	16.7746	24.6736	25.3818	36.4321	36.3889	40.2704	37.6879	20.8354
Rmet_1231	met_gene3918	Probable potassium transport system protein kup	NC_007973	246.587	356.443	273.797	486.188	348.791	487.8	551.448	437.14	326.711	328.752	188.703	191.159	269.112	136.62	59.9673	32.0682
Rmet_1232	met_gene3919	Putative RNA-binding transcription accessory protein	NC_007973	94.1742	105.316	92.1103	117.109	127.713	138.628	49.7664	58.5441	36.2302	38.4126	66.4107	72.7799	73.8545	69.2609	180.141	106.057
Rmet_1233	met_gene3920	hypothetical protein	NC_007973	83.5185	97.3623	82.2263	140.489	120.21	152.319	161.669	127.065	148.568	109.84	82.3129	76.5802	83.7	67.725	108.701	71.1812
Rmet_1234	met_gene4015	conserved hypothetical protein DUF465	NC_007973	2.78519	3.55882	2.77372	4.74453	3.72263	5.46269	5.05185	3.90511	3.25	5.20567	1.71951	1.52469	3.75155	2.29114	2.15232	1.54777
Rmet_1235	met_gene3921	putative ATP-dependent helicase	NC_007973	26.7111	42.2214	27.7059	48.3478	32.029	32.365	33.058	23.8705	22.007	25.9859	34.1636	33.1667	35.3025	30.2919	65.8039	51.1424
Rmet_1236	met_gene3922	tyrosine-based site-specific recombinase CMGI-2	NC_007973	28.0602	34.3913	30.6544	6.94203	5.00735	52.2782	51.1642	40.3015	4.52113	43.4755	8.42945	4.06211	5.2875	3.5625	7.0719	5.98738
Rmet_1237	met_gene3923	conserved hypothetical protein (secreted)	NC_007973	157.336	169.464	158.642	4.90441	4.35507	256.153	143.637	235.221	3.90845	112.098	107.768	3.71166	4.04294	3.6319	134.511	73.3221
Rmet_1238	met_gene3924	DNA repair protein RadC (part 1)	NC_007973	12.8897	20.3972	22.2132	5.29197	4.92701	26.6917	26.0303	18.637	4.60714	19.5486	4.46914	3.06667	3.80745	3.53333	4.13531	3.50157
Rmet_1239	met_gene3925	tyrosine-based site-specific recombinase	NC_007973	302.674	320.074	276.37	19.2899	4.50365	292.153	71.8824	85.0221	3.03571	83.049	3.58282	3.50617	3.35443	2.84568	3.54362	3.27362
Rmet_1240	met_gene3926	tyrosine-based site-specific recombinase	NC_007973	23.0149	32.5108	23.2164	2.61594	3.42222	45.7368	45.3333	30.3881	5.02857	36.7671	2.41358	2.77019	2.94304	2.95706	2.72696	2.30351
Rmet_1241	met_gene3927	tyrosine-based site-specific recombinase , N-terminal SAM-like	NC_007973	195.259	210.281	186	4.79286	3.79577	291.22	309.901	282.238	3.21088	290.755	3.27326	2.52023	3.05882	3.64286	3.61682	2.57057
Rmet_1242	met_gene3928	DNA repair protein(fragment; part 2)	NC_007973	9.46763	13.6621	12.2394	6.02113	4.08511	10.8417	14.2044	7.8662	4.50345	15.6779	4.66474	2.88824	5.25	4.54167	5.22785	3.75155
Rmet_1243	met_gene3929	conserved hypothetical protein	NC_007973	25.5704	35.2192	50.8345	18.1761	11.4514	28.9371	31.7394	24.2671	9.52703	36.4161	33.0169	6.40936	7.97059	5.45882	8.16757	7.18529
Rmet_1244	met_gene3930	F plasmid gene 32-like protein (CMGI-2)	NC_007973	72.227	82.5135	108.049	110.184	71.5385	105.576	102.079	78.4545	57.6081	85.0403	79.343	38.6879	47.2121	30.2663	60.0977	37.4636
Rmet_1245	met_gene3931	nuclease ParB (CMGI-2)	NC_007973	44.4823	62.1724	50.5208	45.7569	27.5139	76.6966	105.896	78.4189	23.0748	81.4013	24.08	18.6491	26.2093	20.8655	34.4233	20.4942
Rmet_1246	met_gene3932	GCN5-related N-acetyltransferase, GNAT family	NC_007973	30.4113	43.1958	56.7762	10.0699	12.4028	34.9085	39.2374	28.6458	6.30345	55	69.7836	18.0882	18.1369	6.32544	24.2921	16.8946
Rmet_1248	met_gene3933	conserved hypothetical protein	NC_007973	27.8803	51.1438	26	24.4931	40.6345	35.4861	26.5175	20.2517	6.73333	26.7133	30.3931	18.6743	24.0296	2.79882	48.646	27.9853
Rmet_1248	met_gene546	conserved hypothetical protein	NC_007973	219.617	291.138	180.413	186	131.228	144.85	72.8417	52.4615	26.3082	72.6291	235.08	104.436	122.323	16.1677	186.712	151.338
Rmet_1249	met_gene3934	transcription regulator (helix turn helix motif) XRE family	NC_007973	22.6099	27.0276	62.773	33.2394	14.7376	28.2	23.3741	23.1479	11.75	29.3605	30.7558	11.7427	14.4386	7.79167	52.1928	33.2115
Rmet_1250	met_gene3935	putative lipoprotein	NC_007973	71.8966	83.6	83.6736	38.1181	28.8472	128.895	85.7708	110.255	30.0267	84.9608	20.6193	17.5805	22.3064	24.6879	73.3497	47.1105
Rmet_1252	met_gene3937	conserved hypothetical protein	NC_007973	39.4965	54.3946	86.1259	5.75714	6.09859	47.3525	48.0145	37.4577	5.24324	52.7333	5.19075	4.00575	5.25294	4.45294	8.27129	5.70909
Rmet_1253	met_gene3938	Putative dna binding protein	NC_007973	131.106	162.531	149.576	147.049	96.6479	232.971	165.691	135.723	69.7671	128.395	58.526	47.3684	56.4731	59.5	166.749	105.237
Rmet_1254	met_gene3939	replication initiator and transcription repressor protein	NC_007973	41.4779	59.4779	42.0147	23.7164	36.9568	75.1778	83.9412	70.5185	12.4437	57.5541	30.037	21.1481	23.2901	2.09434	86.515	35.3259
Rmet_1255	met_gene3940	ATPase involved in plasmid partitioning	NC_007973	13.2148	18.5248	19.4526	5.10072	15.8768	20.6591	10.9774	10.5789	5.68571	9.34194	11.6543	6.66049	8.0875	2.6	20.0774	14.9484
Rmet_1256	met_gene3941	regulator of plasmid copy number	NC_007973	23.0662	35.4855	58.7647	22.9852	20.1511	29.5	37.125	29.635	18.9859	33.6528	56.1341	28.5652	26.7125	6.84472	32.2092	21.9841
Rmet_1257	met_gene3942	conserved hypothetical protein; putative exported protein	NC_007973	9.5	16.5468	26.0949	7.49265	7.66912	15.1037	14.9104	11.4088	4.48571	11.1132	17.5864	8.26543	8.64596	2.8481	12.0429	9.86275
Rmet_1258	met_gene3943	plasmid conjugal transfer transmembrane protein	NC_007973	37.9847	44.1449	46.594	6.60741	33.2296	69.3942	30.1679	51.8815	3.71739	28.0979	61.5879	32.4601	34.6707	2.92547	107.022	61.7712
Rmet_1259	met_gene3944	Relaxase type IV secretory pathway VirD2(gene belongs to CMGI-2)	NC_007973	96.8667	86.15	74.8321	2.70073	2.36232	106.141	23.2537	18.635	2.6014	23.4545	5.34161	3.38889	3.56522	4.1875	6.63158	5.46372
Rmet_1260	met_gene4018	conserved hypothetical protein; putative exported protein	NC_007973	232	221.223	197.119	3.73188	2.96377	258.343	44.9695	41.6618	2.41549	46.7431	3.35583	2.59259	3.15528	3.10559	4.2	3.49363
Rmet_1261	met_gene3945	putative secreted protein (gene belongs to CMGI-2)	NC_007973	194.659	186.669	178.674	5.91304	5.11511	274.526	228.752	257.71	3.38028	140.565	4.36747	3.74545	4.84337	3.66667	6.63344	4.65741
Rmet_1263	met_gene3947	positive regulation of DNA transposition (DNA binding protein) ISCme2	NC_007973	22.1691	29.7554	20.5766	1.79856	1.76259	50.7353	51.3657	34.913	1.71831	38.8125	4.40373	1.28834	1.50617	1.29375	1.51827	1.32492
Rmet_1264	met_gene3948	transposase DDE IS21 family (transpositional DNA recombination) ISCme2	NC_007973	79.292	80.0652	61.7556	5.47059	4.52174	40.4779	20.5735	15.6103	5.17606	17.1579	3.35976	2.71779	3.03067	3.11585	11.5492	7.37888
Rmet_1265	met_gene3949	conserved hypothetical protein	NC_007973	7.96324	10.8561	14.0072	3.57971	4.85294	9.14286	9.89394	6.85821	2.59859	9.93706	3.19277	2.38272	3.40854	2.53086	5.75578	4.36909
Rmet_1266	met_gene3950	putative RNA Modifying Enzyme	NC_007973	29.0902	86.1985	57.5809	3.25	2.80435	17.8222	17.8815	15.0224	2.70922	18.469	3.45399	3.04294	3.14815	2.97484	6.86869	4.98089
Rmet_1267	met_gene3951	Outer membrane efflux family protein precursor	NC_007973	85.9706	104.029	97.3188	91.6277	88.7591	129.828	115.353	89.437	87.9214	80	104.704	91.7012	105.706	87.9441	131.829	84.2254
Rmet_1268	met_gene3952	permease component of ABC superfamily (CMGI-2)	NC_007973	13.2817	16.4384	18.0278	7.57746	5.76224	18.6831	21.156	15.5137	4.69388	58.6267	4.62644	3.82558	4.69231	4.08092	5.41433	4.36826
Rmet_1269	met_gene3953	putative transporter subunit: permease component of ABC superfamily	NC_007973	79.8865	82.1429	78.5862	28.9645	17.2624	137.15	52.5547	85.4648	10.1224	45.4966	8.58929	7.95349	11.6048	11.4524	15.8285	10.7895
Rmet_1270	met_gene3954	transposase (fragment)	NC_007973	61.9441	140.253	76.7724	2.32624	1.93056	45.7113	33.5208	29.7945	2.02703	42.6424	1.75141	1.59538	1.90588	1.80838	1.91803	1.79104
Rmet_1271	met_gene3955	tyrosine-based site-specific recombinase (recombinase triad in CMGI-2)	NC_007973	118.106	113.424	95.2552	2.83916	2.12766	191.768	89.1056	145.607	2.33562	100.693	2.86207	1.55882	1.81437	1.91124	2.77707	2.20122
Rmet_1272	met_gene3956	tyrosine based site-specific recombinase	NC_007973	108.072	98.6507	97.965	1.98621	2.51034	133.021	142.326	132.797	1.85135	127.418	2.27586	2.21839	2.47059	2.1	3.00308	2.22059
Rmet_1273	met_gene4047	tyrosine-based site-specific recombinase	NC_007973	197.311	216.229	182.132	9.0438	5.57664	318.926	128.037	259.522	5.02878	123.646	4.84663	3.32317	5.61111	4.3642	6.35906	3.86174
Rmet_1275	met_gene3958	conserved hypothetical protein	NC_007973	44.1631	47.1931	41.8671	4.36364	4.15385	65.0833	74.5035	64	3.23649	64.1382	2.73295	2.3764	5.14706	2.6	7.92284	4.47813
Rmet_1276	met_gene4048	conserved hypothetical protein	NC_007973	154.89	173.784	146.08	25.1333	19.5357	256.191	259.244	206.398	17.6479	194.422	26.858	23.2422	30.4088	19.3168	25.505	16.9076
Rmet_1277	met_gene3959	putative transporter fused subunits of ABC superfamily: ATP-binding components (fragment)	NC_007973	46.5461	52.75	47.0208	6.45714	3.43262	85.5745	64.6312	62.8592	5.05479	75.0333	3.63006	3.02353	3.8284	3.60479	7.51768	4.64
Rmet_1278	met_gene3961	transposase (fragment), with second part being Rmet_1304	NC_007973	56.6197	87.3056	51.6319	2.25175	2	33.4929	19.2681	16.7133	1.81507	24.1824	2.69591	2.10465	2.24551	2.38462	4.15924	3.13731
Rmet_1279	met_gene3960	transposase, fragment of tnpB (Rmet_1302)	NC_007973	110.5	183.2	117.472	61.6993	24.5	88.1608	70.3099	61.5915	21.1275	72.0861	32.2011	28.0171	37.5848	29.6105	53.4498	31.7775
Rmet_1280	met_gene3936	transposase ISCme5b (CMGI-2)	NC_007973	364.236	340.476	400.699	2.35664	2.32168	408.55	50.1214	64.4571	1.8	53.7823	2.43931	2.61765	2.42262	1.8284	11.209	8.79822
Rmet_1280	met_gene3963	transposase ISCme5b (CMGI-2)	NC_007973	5.82143	8.89041	8.2028	2.25175	2.37857	8.55396	8.57353	5.83099	1.91781	14.3974	1.77059	1.5858	4.88024	3.10843	2.39617	2.00306
Rmet_1281	met_gene3962	carbamoyl phosphate phosphatase, hydrogenase 3 maturation protein (CMGI-2)	NC_007973	12.9058	16.5517	16.2183	21.5211	16.1761	21.8857	21.8071	16.5	11.9324	18.18	11.4034	10.1207	13.3353	9.63372	30.1906	19.3661
Rmet_1282	met_gene3964	protein required for maturation of hydrogenases (CMGI-2)	NC_007973	50.4104	55.5328	51.3852	17.0667	16.4191	62.1045	87.3015	67.1912	18.5461	71.48	5.90741	8.25767	10.537	7.72222	20.8127	12.884
Rmet_1283	met_gene3965	HypC1 hydrogenase 2 accessory protein (CMGI-2)	NC_007973	93.8978	104.482	91.3088	23.7445	17.7737	165.052	181.917	132.77	18.9504	98.7322	11.463	10.9571	14.0497	13.0188	21.1386	12.123
Rmet_1284	met_gene3966	HypF1 hydrogenase maturation protein (CMGI-2)	NC_007973	43.2537	56.4964	120.338	19.3824	4.45588	42.2263	51.3669	42.6471	14	59.3973	5.48171	4.36025	4.52795	6.89375	7.82724	6.32381
Rmet_1285	met_gene3967	HypB1 GTP hydrolase involved in nickel liganding into hydrogenases (CMGI-2)	NC_007973	23.4191	44.0365	68.1324	12.0576	5.23022	32.1397	29.3971	23.438	6.35211	25.6792	6.69325	3.7716	4.56442	6.55063	5.66667	5.40193
Rmet_1286	met_gene3968	HypA1 Hydrogenase nickel incorporation protein hypA (CMGI-2)	NC_007973	10.0889	14.2847	20.6029	4	3.5036	11.9037	10.3897	8.44118	3.25899	9.08451	3.4908	3.59509	3.95	2.89937	4.69381	3.52615
Rmet_1287	met_gene3969	HoxV Hydrogenase expression/formation protein hoxV (CMGI-2)	NC_007973	15.1407	18.5942	15.3309	17.482	15.6131	27.9185	32.6692	21.2899	12.1399	21.0347	9.17284	8.06211	10.7055	9.50932	12.423	8.80892
Rmet_1288	met_gene4049	HoxT putative hydrogenase expression/formation protein (CMGI-2)	NC_007973	12.3453	24.9861	28.7234	3.59859	2.71034	13.6831	13.1583	9.82394	2.5034	13.1	4.27485	3.07514	3.4881	3.27976	6.05538	5.39701
Rmet_1289	met_gene3970	HoxR Rubredoxin (Rd)Electron transport; (belongs to CMGI-2)	NC_007973	39.5882	42.6	38.5515	11.0221	6.05797	60.2701	21.0365	18.5182	5.53846	14.8372	5.88554	4.09639	5.62195	5.7764	10.865	7.68731
Rmet_1290	met_gene3971	HoxQ protein involved in nickel incorporation into hydrogenase-1 proteins(belongs to CMGI-2)	NC_007973	84.2426	98.8071	76.3333	1.94891	2.05797	163.158	146.925	127.855	1.88112	110.301	2.16667	1.80247	1.96933	2.06135	2.15947	1.84713
Rmet_1291	met_gene3972	HoxO Hydrogenase expression/formation protein hoxO (belongs to CMGI-2)	NC_007973	79.8456	92.1206	92.2482	116.088	78.4965	113.826	101.717	85.9265	86.4861	65.7356	82.3012	73.8765	84.0494	77.6914	164.15	114.67
Rmet_1292	met_gene3973	HoxL hydrogenase expression/formation protein hoxL (belongs to CMGI-2)	NC_007973	11.0072	13.7092	21.1655	15.4672	15.0146	16.7111	20.6741	15.3723	12.1259	17.3546	10.9085	7.91411	9.54938	8.11585	20.0232	12.3156
Rmet_1293	met_gene3974	HoxM protein involved in processing of HyaA and HyaB proteins Hydrolase; Nickel Metalloprotease; (belongs to CMGI-2)Protease Absolutely required for hydrogenase activity.	NC_007973	62.9552	130.391	60.25	17.3881	21.029	36.8507	32.3134	25.1037	11.4789	25.44	11.7531	11.7267	15.4321	9.48148	15.3851	11.5886
Rmet_1294	met_gene4050	putative plasmid maintenance system antidote protein, XRE family Putative HTH-type transcriptional regulator ybaQ (belongs to CMGI-2)	NC_007973	7.02817	11.6966	11.2606	3.97902	3.28369	11.1397	13.037	8.01408	2.53741	12.3061	3.56627	2.60465	5.34756	3.22941	5.04262	4.14506
Rmet_1295	met_gene3975	hoxZ Probable membrane-bound Ni/Fe-hydrogenase-linked b-type cytochrome (belongs to CMGI-2)	NC_007973	112.416	152.288	109.321	15.7445	11.0803	220.09	223.564	170.713	9.67143	143.213	6.2638	5.43558	7.31677	5.01242	15.6113	10.0189
Rmet_1296	met_gene3976	HupE putative membrane-bound hydrogenase component hupE HupE/UreJ protein precursor (modular protein)Uptake hydrogenase (belongs to CMGI-2)	NC_007973	32.7234	39.6959	58.2986	14.4113	6.33333	39.3403	44.0638	26.3125	5.93289	43.8	4.04023	4.27429	5.93452	4.1345	7.52286	5.84024
Rmet_1297	met_gene3977	HoxG hydrogenase 1, large subunit Uptake hydrogenase large subunit (Hydrogenlyase) (Membrane-bound hydrogenase large subunit) (belongs to CMGI-2)	NC_007973	133.634	162.041	95.9014	13.4085	9.34965	68.6454	36.8188	29.25	8.70748	35.1275	6.5858	5.40351	6.87425	5.92899	14.1586	9.44785
Rmet_1298	met_gene3978	HoxK membrane-bound [NiFe] hydrogenase small subunit (belongs to CMGI-2)	NC_007973	20.9225	35.5	41.6528	5.61111	5.53147	21.3056	22.2308	16.9448	7.37584	25.9536	3.82955	3.60234	4.83529	5.39881	4.58967	3.83432
Rmet_1299	met_gene3979	hypothetical protein (belongs to CMGI-2)	NC_007973	168.574	172.199	155.035	14.3714	9.80282	266.091	283.312	244.367	7.41497	266.849	3.65882	3.61905	4.6988	3.85542	15.2197	10.8242
Rmet_1300	met_gene3980	choline dehydrogenase (CDH) (partial)(belongs to CMGI-2)	NC_007973	91.9929	126.02	96.4069	125.133	143.306	122.542	108.17	101.322	70.255	95.1699	53.686	77.7919	94.9645	45.8613	119.984	64.2493
Rmet_1302	met_gene3981	IS3/IS407 family, partial tnpB, with second part being Rmet_1279 ((belongs to CMGI-2)	NC_007973	147.752	142.692	120.778	13.2587	10.6503	172.176	34.2734	41.4718	10.6096	40.0333	7.97647	8.39412	9.71084	7.15663	15.8117	11.2853
Rmet_1303	met_gene3983	IS3/IS407-type transposase (orfA)((belongs to CMGI-2), DNA-binding protein, second orf of element are fragments Rmet_1302 and Rmet_1279	NC_007973	121.539	119.372	114.897	6.43662	5.23611	180.483	175.757	169.162	4.81879	175.841	5.875	4.90805	5.22674	5.5896	6.13084	4.84884
Rmet_1304	met_gene3984	putative insertion sequence transposase protein IS5 family, partial with second part being Rmet_1278 (belongs to CMGI-2)	NC_007973	41.1608	48.069	38.7379	7.32624	7.6338	81.3028	70.0857	61.4789	5.72109	61.4067	3.72832	3.13953	3.97041	3.5119	6.97097	4.70769
Rmet_1305	met_gene3985	transcriptional regulatory protein with helix-turn-helix motif, Fis-type (belongs to CMGI-2)	NC_007973	47.2937	60.2667	47.7241	1.58042	1.43056	89.3655	90.8322	71.7817	1.59333	87.7895	1.29714	1.28736	1.37791	1.26744	1.42025	1.23362
Rmet_1306	met_gene3986	2-hydroxymuconic semialdehyde hydrolase (HMSH) - alpha/beta hydrolase superfamily (belongs to CMGI-2)	NC_007973	180.81	184.633	145	3.25352	2.39583	96.6429	28.6028	18.9577	3.15436	35.7315	7.7	2.56725	2.97619	2.56471	6.57556	4.49254
Rmet_1307	met_gene3987	membrane protein precursor involved in aromatic hydrocarbon degradation (TbuX/FadL-like)(belongs to CMGI-2)	NC_007973	27.8786	52.6327	52.1678	4.59441	4.44755	29.8936	32.8129	21.0414	3.7483	29.9073	7.46857	6.33908	7.07647	6.34118	7.55587	6.42815
Rmet_1308	met_gene3988	Alcohol dehydrogenase GroES-like protein (belongs to CMGI-2)	NC_007973	61.2098	66.8462	61.0764	21.7305	11.7254	121.647	127.459	97.5172	15.1224	90.8639	8.22807	8.02339	10.2189	7.9	63.5032	34.2591
Rmet_1310	met_gene3990	glutathionine S-transferase (fragment)	NC_007973	207.176	183.379	170.584	17.3358	16.6547	286.331	283.674	199.574	38.9362	198.555	34.2086	11.528	17.6687	22.1801	14.6977	10.4936
Rmet_1311	met_gene4017	ferredoxin--NAD(+) reductase (FAD/NAD[P]-binding region)(belongs to CMGI-2)	NC_007973	77.2687	86.7899	67.1533	4.9635	4.68382	123.25	129.482	99.058	5.87857	104.692	3.84568	3.10559	3.63125	3.92547	3.73941	2.99371
Rmet_1312	met_gene3991	Toluene-4-monooxygenase system protein E (belongs to CMGI-2)	NC_007973	53.2632	65.6594	50.5662	4.00735	2.40741	85.0147	111.434	81.708	3.25547	95.4789	1.73006	1.58125	1.99383	1.9557	1.98689	1.63175
Rmet_1313	met_gene3992	Toluene-4-monooxygenase system protein D	NC_007973	212.926	208.993	189.739	16.2609	17.8777	272.319	52.0588	49.8248	9.04317	44	9.37888	7.5528	11.7375	5.93125	21.1448	18.8089
Rmet_1314	met_gene3993	Toluene-4-monooxygenase system protein C (belongs to CMGI-2)	NC_007973	240.478	256.171	237.255	8.92593	12.7518	336.206	330.784	272.321	3.51408	355.937	7.23926	9.22561	11.3625	3.73457	11.7727	8.1548
Rmet_1315	met_gene4052	Toluene-4-monooxygenase system protein B (belongs to CMGI-2)	NC_007973	289.901	293.021	246.247	12	10.6901	426.171	74.2353	117.548	10.8356	86.1133	7.67066	6.53801	8.0241	6.53939	7.40514	6.20807
Rmet_1316	met_gene3994	Toluene-4-monooxygenase system protein A (belongs to CMGI-2)	NC_007973	166.23	178.014	147.759	4.16058	3.36232	288.044	300.812	234.279	3.84722	234.382	3.01863	2.93865	3.41975	3.73418	4.84641	3.55414
Rmet_1317	met_gene3995	4-oxalocrotonate tautomerase family enzyme (gene belongs to CMGI-2)	NC_007973	180.132	184.113	165.05	7.0963	8.54745	243.853	248.566	194.993	6.71831	198.618	5.93333	6.45455	6.1625	5.21739	14.3016	10.1031
Rmet_1318	met_gene3996	4-oxalocrotonate decarboxylase (gene belongs to CMGI-2)	NC_007973	17.6618	22.8732	17.5929	8.48905	6.67153	32.2519	37.9248	25.1407	6.30282	28.6338	3.45122	3.33939	5.0184	5.53939	4.6875	3.4984
Rmet_1319	met_gene3997	4-hydroxy-2-oxovalerate/4-hydroxy-2-oxopentanoic acid aldolase, class I 4-Hydroxy-2-oxovalerate aldolase (gene belongs to CMGI-2)	NC_007973	231.739	226.993	188.216	10.0791	3.82609	172.288	27.5693	26.9779	3.20979	23.0819	5	4.02484	3.16463	2.65	12.2669	8.77607
Rmet_1320	met_gene3998	Acetaldehyde-CoA dehydrogenase II, NAD-binding (gene belongs to CMGI-2)	NC_007973	62.8188	75.0839	61.3237	12.7029	10.3429	122.797	74.3824	92.4275	9.84028	67.3239	6.43827	4.66871	6.78882	5.18012	8.80132	6.93016
Rmet_1321	met_gene3999	2-hydroxypent-2,4-dienoate hydratase (gene belongs to CMGI-2)	NC_007973	70.7239	94.2464	69.6912	13.3358	4.14388	101.735	152.941	114.436	8.86525	120.205	4.45122	1.95625	2.30909	6.38272	5.36184	3
Rmet_1322	met_gene4000	2-hydroxymuconic semialdehyde dehydrogenase (HMSD)(gene belongs to CMGI-2)	NC_007973	31.3852	47.6763	32.0515	5.89706	18.5809	81.447	77.9774	54.7574	5.35461	47.0488	2.725	6.40994	7.83436	2.1227	6.83612	4.15605
Rmet_1323	met_gene4016	Hypothetical protein	NC_007973	80.1791	89.7214	72.2319	48.3577	31.7842	131.436	62.7252	69.1556	14.9574	40.1042	20.0186	13.0679	22.3827	15.4437	28.8413	17.4097
Rmet_1324	met_gene4001	Metapyrocatechase (MPC) (CatO2ase) (Catechol 2,3- dioxygenase) (C23O) (gene belongs to CMGI-2)	NC_007973	178.771	187.81	163.646	4.26056	3.73611	259.804	288.134	247.641	2.79195	221.841	2.92045	2.39884	2.9	2.3815	2.70822	2.32544
Rmet_1325	met_gene4053	Ferredoxin (gene belongs to CMGI-2)	NC_007973	105.036	169.055	137.3	147.909	104.296	132.688	122.376	106.503	93.3356	103.563	147.491	144.329	121.935	132.408	153.802	109.724
Rmet_1326	met_gene4002	Phenol hydroxylase P5 protein (Phenol 2-monooxygenase P5 component) (gene belongs to CMGI-2)	NC_007973	105.407	128.081	105.792	25.844	26.507	202.77	200.763	148.148	10.7007	184.946	7.96471	8.73373	10.5697	10.8047	13.4677	8.97576
Rmet_1327	met_gene4003	toluene ortho-monooxygenase P4 protein (toluene ortho-monooxygenase P4 component) (gene belongs to CMGI-2)	NC_007973	102.077	116.034	85.2055	6.29167	3.48951	105.847	131.717	118.952	3.08904	125.908	3.27168	2.60694	3.75148	3.16667	3.91268	3.02326
Rmet_1328	met_gene4004	toluene hydroxylase P3 protein (toluene 2-monooxygenase P3 component) (gene belongs to CMGI-2)	NC_007973	194.106	199.517	177.406	5.91549	6.89583	289.262	297.819	249.027	5.88276	286.582	4.18713	4.06509	4.64024	4.43452	6.11974	4.34139
Rmet_1329	met_gene4054	phenol hydroxylase P2 protein (phenol 2-monooxygenase P2 component) (gene belongs to CMGI-2)	NC_007973	99.7482	118.628	88.9789	9.13287	22.3028	154.764	192.088	148.028	7.7931	172.872	11.9277	11.0059	14.7012	5.1369	4.60265	3.26462
Rmet_1330	met_gene4005	Phenol hydroxylase P1 protein (Phenol 2-monooxygenase P1 component)(gene belongs to CMGI-2)	NC_007973	152.169	181.252	141.027	1.91724	1.84722	234.076	271.042	219.462	1.88435	253.711	1.56395	1.46286	1.64706	1.5	1.44025	1.25513
Rmet_1332	met_gene4006	conserved hypothetical protein (partial)(gene belongs to CMGI-2)	NC_007973	10.1214	12.731	24.1972	2.19718	1.67586	12.8214	14.7842	11.5944	2.54422	14.56	1.40588	1.32558	1.44048	2.1018	1.77524	1.44444
Rmet_1333	met_gene4007	3-oxoacyl-[acyl-carrier-protein] reductase (gene belongs to CMGI-2)	NC_007973	223.643	249.155	210.432	3.46528	2.83333	331.535	343.951	326.139	3.13333	325.1	3.30337	2.71264	3.12281	3.15169	3.59375	2.76163
Rmet_1334	met_gene4008	universal stress protein, UspA family (gene belongs to CMGI-2)	NC_007973	53.0909	127.51	85.7379	3.39007	2.4965	48.0851	39.1429	32.4184	2.67347	44.3041	2.37209	2.13873	2.31928	2.27647	2.86601	2.25378
Rmet_1335	met_gene4009	Cyclohexanol dehydrogenase (gene belongs to CMGI-2)	NC_007973	7.33099	11.1275	8.95833	2.5035	1.70629	8.15385	9.3007	6.53521	1.6443	10.1867	2.28814	1.76705	1.96491	2.02339	3.61682	2.76857
Rmet_1335	met_gene4010	Cyclohexanol dehydrogenase (gene belongs to CMGI-2)	NC_007973	164.88	290.605	124.51	16.8286	11.5862	73.8417	46.3286	38.2887	7.43151	44.3289	12.7052	9.48555	14.3869	11.2679	18.8842	12.1738
Rmet_1337	met_gene4011	lipoprotein precursor (transfer module CMGI-2)	NC_007973	123.1	124.103	112.597	3.19444	3.44444	175.965	206.34	135.972	2.47682	188.171	2.95455	1.94828	2.5848	2.08721	2.37394	2.0767
Rmet_1339	met_gene4012	Conjugal transfer protein TraG (CMGI-2)	NC_007973	31.234	47.5646	41.2345	8.19014	5.33793	66.7286	69.5474	43.9437	5.06849	48.5034	16.731	7.79885	10.0893	1.52632	17.5399	21.4606
Rmet_1339	met_gene4058	Conjugal transfer protein TraG (CMGI-2)	NC_007973	8.68571	13.1986	12.1399	7.90972	15.7762	14.4741	15.5	9.8777	6.09655	12.277	88.7953	28.5325	27.3171	3.88024	96.1456	55.7652
Rmet_1340	met_gene4059	DNA-binding helix-turn-helix domain-containing protein (CopG-like) (CMGI-2)	NC_007973	9.95	14.7063	12.331	6.76596	6.55944	14.2254	16.705	12.3944	6.25676	14.0993	21.076	4.79532	5.44379	3.68786	15.9426	13.6126
Rmet_1341	met_gene292	P-type conjugative transfer ATPase TrbB (CMGI-2)	NC_007973	145.606	209.035	157.396	77.1489	139.396	262.007	261.496	250.135	35.1233	237.544	184.146	77.6901	70.1124	44.8735	138.611	79.0485
Rmet_1341	met_gene4060	P-type conjugative transfer ATPase TrbB (CMGI-2)	NC_007973	34.3741	48.4595	56.4113	38.5625	50.993	57.1241	53.2273	34.1702	28.4082	43.3108	20.6429	18.6154	21.259	20.5322	49.6756	34.8199
Rmet_1342	met_gene4061	conjugal transfer TrbC transmembrane protein (CMGI-2)	NC_007973	73.0148	91.0511	68.0597	91.5588	71.1022	97.0735	42.0746	59.0376	5.29078	44.3007	48.4512	10.8957	24.8457	8.2716	58.7855	55.6378
Rmet_1343	met_gene294	conjugal transfer TrbD transmembrane protein (gene belongs to CMGI-2)	NC_007973	154.42	233.154	146.986	129.063	102.599	250.71	244.869	191.44	116.559	183.952	131.548	66.375	87.0424	33.6928	124.385	67.3884
Rmet_1344	met_gene295	ATPase involved in conjugal transfer CagE TrbE VirB component of type IV transporter system (gene belongs to CMGI-2)	NC_007973	39.1127	63.1507	40.0207	8.25342	10.551	87.5245	93.3472	68.1301	5.28947	77.6209	29.8295	31.0345	33.6647	7.02874	19.1692	15.3075
Rmet_1345	met_gene296	conjugal transfer TrbJ signal peptide protein (gene belongs to CMGI-2)	NC_007973	59.4859	75.1946	58.7203	23.2222	21.0775	117.366	121.599	89.1608	16.7945	98.1533	20.6207	10.9942	14.6491	11.3353	11.2692	7.58912
Rmet_1346	met_gene297	lipoprotein (gene belongs to CMGI-2)	NC_007973	337.979	413.141	359.628	437.204	378.061	501.338	430.288	355.578	297.25	389.39	280.033	233.687	301.766	242.887	216.727	120.103
Rmet_1347	met_gene298	conjugal transfer trbL transmembrane protein (gene belongs to CMGI-2)	NC_007973	106.09	133.872	104.625	44.0845	4.26761	218.66	201.567	165.383	9.40816	204.061	13.2701	2.47093	4.31361	2.75294	7.31111	5.01208
Rmet_1348	met_gene299	conjugal transfer trbF precursor (gene belongs to CMGI-2)	NC_007973	114.221	81.375	110.561	58.7143	13.517	117.548	37.6944	29.5972	15.281	37.5226	144.456	58.0114	60.1965	9.12	118.922	81.875
Rmet_1349	met_gene300	Conjugal transfer protein TrbG/VirB9/CagX precursor putative exported protein(gene belongs to CMGI-2)	NC_007973	54.6503	78.6918	103.2	157.448	126.418	86.3521	42.4718	40.7063	25.4082	42.38	193.701	54.1871	52.8639	6.95808	181.69	101.511
Rmet_1350	met_gene301	type IV secretion system transmembrane protein (conjugal transfer:mating pair formation ) (gene belongs to CMGI-2)	NC_007973	13.4	26.8792	21.8836	17.0608	8.43421	16.7945	18.5208	11.3758	10.6733	18.1667	107.408	45.0852	40.6836	4.96571	27.9606	33.3636
Rmet_1351	met_gene302	conserved hypothetical protein CMGI-2	NC_007973	44.049	69.9795	42.9375	32.3681	15.9379	79.8958	84.0979	62.7413	35.1633	58.9883	276.588	35.8488	37.152	9.42442	89.2875	64.694
Rmet_1352	met_gene303	DNA uptake lipoprotein	NC_007973	94.2958	89.351	105.095	106.416	80.6216	128.423	28.9931	24.9379	172.667	53.3396	73.7833	73.884	104.144	71.25	106.928	64.7076
Rmet_1353	met_gene304	23S rRNA pseudouridine synthase	NC_007973	11.5109	14.9514	26.1944	21.338	125.248	14	14.2789	12.6197	19.5068	9.81111	53.2102	66.3046	57.2	18.9464	14.9091	11.2648
Rmet_1354	met_gene305	conserved hypothetical protein	NC_007973	18.9718	27.2603	25.1655	26.269	27.8639	27.0903	31.6944	21.9795	27.5526	35.513	24.0286	22.5424	32.5862	27.2586	25.8436	14.6504
Rmet_1355	met_gene306	putative transmembrane protein	NC_007973	362.585	413.721	330.923	398.401	393.336	522.824	577.894	527.306	510.547	481.553	171.305	191.456	202.544	164.718	42.0897	35.8279
Rmet_1356	met_gene307	Poly(3-hydroxybutyrate) polymerase	NC_007973	205.174	248.455	195.593	281.525	265.007	353.383	361.336	302.986	293.589	305.295	128.85	134.133	142.048	110.976	180.657	110.558
Rmet_1357	met_gene308	Acetyl-CoA acetyltransferase (Acetoacetyl-CoA thiolase)	NC_007973	155.161	188.448	136.376	156.454	130.468	251.103	186.124	208.122	123.582	148.336	89.9455	71.9458	63.3988	69.7654	181.885	106.491
Rmet_1358	met_gene309	Acetoacetyl-CoA reductase	NC_007973	12.9424	17.7447	19.087	23.0638	10.9014	18.3022	20.461	13.5887	19.6871	18.2192	11.9357	9.87574	11.7126	19.5758	20.6071	13.7025
Rmet_1359	met_gene310	transcriptional regulator of Polyhydroxyalkanoate synthesis (repressor)	NC_007973	179.168	201.303	156.825	229.462	207.585	322.321	328.457	264	254.226	277.135	123.893	124.792	140.506	106.97	130.98	80.3832
Rmet_1360	met_gene311	hypothetical protein	NC_007973	148.236	176.901	148.493	205.532	78.7943	240.379	230.78	205.851	214.618	200.283	125.314	41.8631	41.8333	102.623	162.555	101.5
Rmet_1361	met_gene312	conserved hypothetical protein	NC_007973	11.7174	18.1319	27.3464	19.2734	12.0493	15.1095	18.1176	13.9051	20.4069	20.1088	15.6108	21.4152	23.4847	25.5818	21.7314	17.0435
Rmet_1362	met_gene313	acetyl-CoA acetyltransferase	NC_007973	20.0143	24.3973	18.6828	29.4397	25.7092	36.4266	39.7113	29.15	29.6014	31.46	15.6994	17.1065	17.3012	17.1576	34.2006	19.4109
Rmet_1363	met_gene314	conserved hypothetical protein	NC_007973	36.1773	47.9858	44.9648	49.5603	44.9716	68.4714	72.9638	53.0355	53.0207	58.3378	54.1294	39.6391	60.2892	58.6667	88.1104	49.6875
Rmet_1364	met_gene315	cystathionine beta-lyase, PLP-dependent	NC_007973	76.2734	91.9231	109.142	132.331	108.479	125.277	145.021	108.385	98.483	105.423	120.035	106.665	108.2	101.188	75.5281	49.6109
Rmet_1365	met_gene316	conserved hypothetical protein; putative membrane protein	NC_007973	67.2971	107.901	85.9714	85.8601	125.662	121.879	140.515	113.085	89.3986	97.8792	60.8683	62.0756	85.1939	77.2395	62.3172	69.0585
Rmet_1366	met_gene317	conserved hypothetical protein; putative membrane protein	NC_007973	148.957	167.807	135.295	183.418	20.234	236.18	226.786	197.915	209.993	206.821	24.6509	34.0606	35.0788	66.878	87.4647	52.5579
Rmet_1367	met_gene437	conserved hypothetical protein	NC_007973	11.5839	16.6809	20.7164	18.3406	9.35766	15.6204	19.2246	13.7259	14.8865	17	11.6503	12.3395	13.0745	26.9255	21.4542	15.425
Rmet_1368	met_gene318	phosphoserine phosphatase	NC_007973	18.9493	23.3986	21	21.0071	12.6224	30.5299	31.1168	23.9714	24.3972	27.4514	23.3841	25.4329	25.1159	22.9877	22.6645	15.1149
Rmet_1369	met_gene319	sulfate transporter subunit ; periplasmic-binding component of ABC superfamily	NC_007973	33.5986	64.0811	39.9014	75.9722	33.6986	24.9859	15.7063	13.4897	19.3333	20.3775	42.678	47.948	45.5673	43.8721	50.5047	43.064
Rmet_1370	met_gene320	alkanesulfonate transporter subunit ; periplasmic-binding component of ABC superfamily	NC_007973	50.8143	63.3793	47.6528	74.9441	76.4718	98.8714	114.583	70.2727	77.9236	97.6623	33.2807	42.5118	44.8263	34.6467	49.513	28.9444
Rmet_1371	met_gene321	alkanesulfonate monooxygenase, FMNH(2)-dependent	NC_007973	19.6014	23.4795	28.2867	22.0408	20.1181	28.5417	26.2042	20.6096	18.5878	22.5232	20.9657	23.3657	22.2824	20.1824	22.8934	18.3935
Rmet_1372	met_gene322	alkanesulfonate transporter subunit ; membrane component of ABC superfamily	NC_007973	17.3986	25.8966	34.6014	33.4155	15.2292	21.5217	20.8175	15.9143	18.0548	19.9267	29.2485	32.2035	32.7744	36.6988	24	22.0405
Rmet_1373	met_gene323	alkanesulfonate transporter subunit ; ATP-binding component of ABC superfamily	NC_007973	13.4685	17.4658	23.1528	18.0278	12.7586	19.0567	22.6	14.9236	16.7616	20.2685	14.5682	18.2655	18.614	17.6034	23.3354	15.7318
Rmet_1374	met_gene324	putative signalling protein EAL	NC_007973	134.667	145.517	129.573	171.085	162.809	229.905	150.275	193.307	140.537	142.49	71.3064	79.9302	85.2874	66.1111	141.984	92.9475
Rmet_1375	met_gene325	predicted esterase of the alpha/beta hydrolase fold	NC_007973	21.9792	34.1497	25.6027	43.3427	35.0828	51.4097	55.5625	38.8828	38.3933	46.875	33.9944	60.2443	60.0925	12.3023	44.4049	34.3628
Rmet_1376	met_gene326	sulfate/thiosulfate transporter subunit ; membrane component of ABC superfamily	NC_007973	39.4366	42.7823	38.2192	63.2606	42	76.0143	70.6377	54.3143	47.4384	66.5369	41.7151	44.6369	39.1265	32.259	74.3255	34.2188
Rmet_1377	met_gene435	sulfate/thiosulfate transporter subunit ; membrane component of ABC superfamily	NC_007973	25.6316	34.5912	55.1579	34.3111	24.3696	28.4741	34.4444	26.0746	39.8201	32.8156	43.4303	55.4847	52.5875	47.5	37.7533	26.2006
Rmet_1378	met_gene327	sulfate/thiosulfate transporter subunit ; ATP-binding component of ABC superfamilysulfate/thiosulfate transporter subunit ; ATP-binding component of ABC superfamily	NC_007973	35.5563	48.6438	86.4828	35.4589	32.404	35.8542	47.5918	38.2877	67.4014	53.78	72.4229	85.5682	77.8571	71.8011	48.5153	37.1641
Rmet_1379	met_gene328	DNA-binding transcriptional activator of cysteine biosynthesis	NC_007973	5.83212	7.20423	8.99296	7.62676	4.42254	7.95035	7.98571	6.07092	13.726	8.35294	7.82941	9.0578	8.09467	9.96407	10.7264	8.04153
Rmet_1380	met_gene329	signal transduction histidine kinase	NC_007973	30.9296	43.8108	34.9444	58.3931	50.0694	67.4583	69.7483	51.625	42.8435	59.0132	26.6457	29.7824	31.0407	31.5412	66.7484	28.4319
Rmet_1381	met_gene330	response regulator containing a LytTR DNA-binding domain	NC_007973	238.136	250.315	200.741	265.717	30.078	335.831	360.393	310.923	342.028	311.662	99.5233	82.929	80.5893	136.55	50.5617	67.6904
Rmet_1382	met_gene331	ribonuclease E (RNase E) inhibitor protein	NC_007973	40.5735	66.8182	93.2446	60.1915	39.3191	40	49.0652	32.0429	57.3056	72.0137	67.3452	57.7683	74.4061	85.8743	43.3	39.2945
Rmet_1383	met_gene332	conserved hypothetical protein	NC_007973	244.302	246.634	222.942	330.972	294.261	322.788	318.277	226.691	235.986	198.959	198.717	213.389	197.724	162.776	159.987	117.096
Rmet_1384	met_gene333	predicted hydrolase or acyltransferase	NC_007973	10.0652	17.5315	22.7266	19.4752	10.2183	15.8261	16.3841	11.6667	22.0136	16.7568	9.02367	9.81548	10.753	19.622	24.5346	19
Rmet_1385	met_gene334	isocitrate lyase	NC_007973	103.268	131.482	89.5064	164	39.3286	197.174	35.5882	69.6835	38.5411	32.2621	50.2814	50.4286	50.3293	77.1779	136.175	77.6246
Rmet_1386	met_gene335	hypothetical protein	NC_007973	19.0146	30.7535	35.2806	20.6643	14.007	20.446	21.3165	15.5468	22.9932	20.0342	22.0702	24.2083	23.9647	28.4884	26.7468	19.2092
Rmet_1387	met_gene336	universal stress protein, UspA family	NC_007973	127.863	199.958	103.581	228.175	177.965	219.268	174.73	193.05	168.582	158.301	95.5576	105.45	113.933	100.491	125.291	83.9226
Rmet_1388	met_gene438	transcriptional regulator, LysR-family	NC_007973	16.058	24.5461	21.3358	24.9191	22.3139	32.3116	39.363	25.8358	29.4789	34.3958	11.0491	30.8086	30.7037	13.2312	15.6823	11.8403
Rmet_1389	met_gene337	predicted hydrolase (HAD superfamily)	NC_007973	28.3986	39.3056	73.6897	35.5745	24.4056	38.9571	25.1773	23.9007	22.3333	23.8176	33.4118	36.3114	37.3353	33.1775	24.8857	19.5976
Rmet_1390	met_gene338	malate synthase A	NC_007973	131.439	144.091	129.161	173.831	189.824	205.777	235.072	155.183	215.925	199.919	91.2353	87.4503	92.7246	76.1856	150.045	86.7362
Rmet_1391	met_gene339	conserved hypothetical protein	NC_007973	23.259	31.3611	44.0629	36.7902	20.5625	33.1761	36.2199	24.5211	39.551	29.604	39.4826	37.6706	47.9112	41.9349	30.1038	22.3252
Rmet_1392	met_gene340	conserved hypothetical protein	NC_007973	151.797	201.614	139.393	237.225	192.007	271.107	263.993	240.915	189.35	215.973	98.8118	85.3895	114.108	80.9273	100.752	57.4834
Rmet_1393	met_gene341	MFS transporter, DHA2 family	NC_007973	41.0657	49.5816	31.2101	58.05	31.169	74.1348	81.3333	64.695	58.6276	70.1517	12.9112	14.1951	13.7939	28.9521	65.7955	36.0308
Rmet_1394	met_gene342	Acyl-CoA-binding protein	NC_007973	123.825	151.31	116.784	114.386	86.1831	193.259	31.4444	32.3453	21.3194	27.2759	52.4573	59.0602	59.439	56.3675	93.7106	69.9012
Rmet_1395	met_gene343	O-Sialoglycoprotein endopeptidase	NC_007973	13.993	23.1575	31.4306	19.3776	83.5764	14.7872	16.4507	13.4247	18.0203	17.5101	106.961	116.89	114.122	24.6782	23.1944	17.9142
Rmet_1396	met_gene344	Ribosomal-protein-alanine acetyltransferase	NC_007973	8.70714	12.9861	11.9155	10.2448	7.3125	12.6642	11.3623	8.91367	8.89726	15.3444	8.49412	9.89349	11.6488	13.7321	14.9638	10.5772
Rmet_1397	met_gene345	DNA polymerase bacteriophage-type,uracil-DNA glycosylase superfamily	NC_007973	12.6573	20.7347	25.7292	21.069	10.3056	17.3099	17.5211	14.5944	17.0596	17.5921	13.0994	15.0847	15.8613	26.8647	25.4375	17.3935
Rmet_1398	met_gene346	conserved hypothetical protein	NC_007973	27	35.8403	49.007	48.5211	22.2817	36.1871	43.7153	34.7234	42.4497	37.6216	39.0294	36.064	36.2857	35.5843	30.6217	25.9009
Rmet_1399	met_gene347	MFS transporter, LplT family	NC_007973	101.594	148.231	118.945	206.229	159.944	204.762	218.229	163.211	130.667	169.733	54.44	61.2629	73.0351	57.526	98.8492	52.5331
Rmet_1400	met_gene348	alanine racemase 2, PLP-binding	NC_007973	47.0355	56.4795	46.1189	66.7887	52.3787	89.8478	89.6449	72.1214	73.2345	85.4564	25.6686	29.0872	29.2909	18.5207	40.0554	24.4652
Rmet_1401	met_gene349	DNA repair protein RadA (ATP-dependent serine protease, S16 family)	NC_007973	25.6224	35.2148	44.1793	38.0207	22.7285	40.3562	34.1586	30.5342	27.9128	29.1104	26.4888	27.7841	27.3468	30.3684	22.5963	16.9522
Rmet_1402	met_gene350	conserved hypothetical protein	NC_007973	37.9286	67.2945	68.2153	42.7286	29.0158	50.4184	50.0213	38.0352	29.102	46.7	35.4269	39.2994	39.6845	28.6848	25.7426	15.6087
Rmet_1403	met_gene351	oxidoreductase that catalyzes reoxidation of DsbA protein disulfide isomerase I	NC_007973	45.7958	68.531	110.848	48.2397	32.0136	44.9861	42.2329	43.7708	41.8108	52.3182	72.0114	78.5909	77.3046	72.9419	58.8246	69.0961
Rmet_1404	met_gene352	putative fused transporter subunits of ABC superfamily: ATP-binding components	NC_007973	18.2536	25.7708	43.0143	40.338	11.695	31.0216	31.6071	25.4786	28.4789	29.8636	47.5205	40.9357	35.3373	56.1976	43.5588	25.5737
Rmet_1404	met_gene353	putative fused transporter subunits of ABC superfamily: ATP-binding components	NC_007973	16.6525	22.966	22.2569	39.4545	18.3034	22.3636	23.6458	16.4225	18.9452	19.0658	28.0747	29.0814	30.3099	56.1479	39.142	25.2119
Rmet_1405	met_gene354	transcriptional regulator, RpiR/GlvR-family	NC_007973	94.4143	95.3172	80.7483	101.083	64.8369	149.23	111.565	119.511	108.524	141.907	33.6433	35.9765	46.1317	56.3018	106.178	65.0398
Rmet_1406	met_gene355	isoaspartyl dipeptidase with L-asparaginase activity	NC_007973	7.17647	10.5845	12.5474	11.0929	8.01408	11.0145	14.4748	9.07914	9.04196	11.1096	7.70909	6.84242	8.70303	7.6988	9.12141	7.12195
Rmet_1407	met_gene356	putative peptide transport fused subunits of ABC superfamily: ATP-binding components	NC_007973	59.6985	72.5429	60.0362	108.745	69.2429	106.588	120.609	76.0214	102.414	88.9932	31.1718	30.7289	32.9817	36.6566	67.1704	40.9228
Rmet_1408	met_gene357	putative peptide transporter subunit: periplasmic-binding component of ABC superfamily	NC_007973	48.2681	72.7431	49.4532	93.1986	67.8451	95.6277	101.486	71.7183	58.4966	77.1644	37.0877	27.9408	34.4756	22.8072	61.039	32.9354
Rmet_1409	met_gene358	putative peptide transporter permease subunit: membrane component of ABC superfamily	NC_007973	110.877	134.029	93.1523	175.752	124.254	201.058	202.221	160.036	165.705	177.253	54.3393	57.3	72.5337	55.7952	101.931	56.6769
Rmet_1410	met_gene359	putative peptide transporter permease subunit: membrane component of ABC superfamily	NC_007973	30.1583	45.2553	30.5532	54.0704	49.6809	52.2482	51.7122	35.0357	35.8311	37.2177	46.3333	50.3059	55.8294	42.503	24.9054	20.0846
Rmet_1411	met_gene360	D-Aminopeptidase S58,	NC_007973	33.6214	49.1319	47.8827	46.5282	198.014	34.5899	60.0803	42.7101	44.1049	44.6712	46.9524	91.4419	106.506	41.2012	43.7368	30.7864
Rmet_1412	met_gene361	D-aminopeptidase M55	NC_007973	140.122	151.241	90.8239	170.839	49.6084	84.069	47.7714	36.2727	36.625	38.8792	33.5698	63.5952	75.1557	83.3118	71.0345	95.6042
Rmet_1413	met_gene362	conserved hypothetical protein	NC_007973	47.087	62.8264	48.4681	74.8794	79.6573	95.6739	94.8116	62.8227	62.2238	76.7973	32.2202	43.4201	45.2395	34.2036	62.8917	35.3416
Rmet_1414	met_gene363	conserved hypothetical protein	NC_007973	172.109	154.841	157.511	226.042	156.972	234.336	81.8273	126.532	143.789	70.5101	90.1786	90.9012	101.923	92.8176	167.887	98.6616
Rmet_1415	met_gene364	Aldehyde oxidase	NC_007973	43.5899	83.4685	38.7042	78.4545	30.7163	43.6857	32.7721	30.2302	26.5139	25.9116	12.6946	11.0809	13.7317	28.4667	29.9705	17.1142
Rmet_1416	met_gene365	2Fe-2S iron-sulfur cluster binding domain	NC_007973	30.8986	51	75.4638	65.65	21.4225	30.9643	33.6571	30.156	30.2603	29.1931	46.988	46.4821	45.5569	76.5749	29.4444	27.7727
Rmet_1417	met_gene366	Cytochrome c, class I precursor	NC_007973	23.4851	18.8058	28.4565	26.2643	16.4357	38.8235	40.1111	25.964	23.0352	31.3673	16.4182	19.0479	24.2866	20.3373	21.2913	16.0433
Rmet_1418	met_gene367	hypothetical protein	NC_007973	382.58	394.426	347	440.349	335.911	486.924	151.186	415.903	249.56	164.649	160.593	186.017	191.52	188.368	214.939	128.652
Rmet_1419	met_gene368	N5-glutamine methyltransferase	NC_007973	200.291	208.785	154.406	250.493	97.9787	220.079	87.6304	72.1901	58.2847	68.245	60.6337	80.3275	83.8253	79.0588	127.023	91.2031
Rmet_1420	met_gene369	N-succinyl-diaminopimelate deacylase	NC_007973	80.049	115.361	78.9441	127.49	105.062	133.507	130.099	67.021	93.84	70.1579	62.4859	71.1864	71.0702	67.8412	97.854	45.8382
Rmet_1421	met_gene370	Putative arsenate reductase or related protein (glutaredoxin family)	NC_007973	24.7986	23.1958	27.9214	23.6549	18.3972	20.5396	22.9044	16.7	33.3919	21.1757	32.6374	42.5233	41.9878	27.4371	23.6612	19.8796
Rmet_1422	met_gene371	conserved hypothetical protein	NC_007973	18.3819	24.3333	44.1633	28.2621	15.2986	20.0423	23.0629	17.8881	25.4161	23.4803	22.2191	25.2857	25.7647	30.8966	23.5969	15.3864
Rmet_1423	met_gene372	2,3,4,5-tetrahydropyridine-2-carboxylate N-succinyltransferase	NC_007973	14.4214	16.4483	14.6268	18.7465	11.2568	24.4307	27.3723	18.3813	22.9452	24.1027	14.0877	14.2529	13.2622	17.1353	23.3046	20.6656
Rmet_1424	met_gene373	Probable succinyldiaminopimelate aminotransferase protein	NC_007973	97.7014	126.155	107.819	143.6	75.0563	148.386	196.465	158.082	150.439	163.712	64.0506	66.2775	69.3678	65.0353	119.009	71.4461
Rmet_1425	met_gene374	conserved hypothetical protein	NC_007973	60.5929	74.6918	67.1901	102.354	55.6283	133.479	122.014	87.1748	91.5241	110.408	33.1813	39.5893	37.4107	48.7561	122.687	59.3892
Rmet_1426	met_gene375	chromosome segregation ATPase	NC_007973	128.518	144.331	111.007	130.308	129.376	173.611	215.616	172.144	159.875	179.785	66.9266	71.6836	82.3757	67.9176	114.734	68.3082
Rmet_1427	met_gene376	conserved hypothetical protein	NC_007973	67.9065	83.7292	65.2624	71.7063	91.6241	143.367	148.211	108.443	76.3014	107.382	16.3588	19.6105	21.8383	60.878	28.1414	14.3666
Rmet_1428	met_gene377	DNA ligase, NAD(+)-dependent	NC_007973	42.2324	78.5862	84.1479	76.0139	52.3889	54.0207	59.3611	46.5278	35.8054	54	108.051	78.2	78.3	38.8012	24.6522	25.9765
Rmet_1429	met_gene379	polypeptide or peptide deformylase	NC_007973	6.07194	8.78723	7.33333	12.1079	9.70922	11.8201	12.5643	9.30216	7.11644	10.6483	3.55357	3.61078	5.39759	3.71166	6.39048	4.1411
Rmet_1430	met_gene378	putative MFS transporter	NC_007973	12.3521	18.1479	18.7324	19.6276	42	20.2857	20.9565	13.8561	15.6438	17.7467	48.1228	61.4471	65.6667	21.1124	31.3039	36.5401
Rmet_1431	met_gene380	Transcriptional regulator, XRE family	NC_007973	40.6618	83.8264	46.0851	91.5177	80.4571	54.3382	53.5522	36.2518	43.7862	41.5753	36.1905	38.3136	43.8963	50.8144	91.8896	74.9385
Rmet_1432	met_gene381	16S rRNA uridine-516 pseudouridylate synthase	NC_007973	22.4638	54.7014	29.1143	54.3357	21.5175	24.0145	22.1799	15.0786	21.3986	18.9247	24.1977	22.6784	24.3494	21.7651	28.2917	28.9783
Rmet_1433	met_gene382	uridylyltransferase	NC_007973	9.62774	14.2214	9.34667	23.4286	17.993	21.2794	19.7647	13.5474	10.869	13.0137	7.33136	8.44706	11.2883	7.43452	25.9435	15.4455
Rmet_1434	met_gene383	methionine aminopeptidase	NC_007973	13.2029	15.9097	26.1056	18.7958	11.3333	10.6667	10.1439	7.63571	14.5646	11.7808	18.4	19.4464	19.488	21.1138	23.1108	27.9572
Rmet_1435	met_gene384	30S ribosomal subunit protein S2	NC_007973	43.8406	50.3264	40.9172	53.8014	60.5423	59.8714	18.5401	13.9856	21.9241	17.1389	31.631	22.8363	36.2683	31.8909	79.7949	46.1553
Rmet_1436	met_gene385	protein chain elongation factor EF-Ts	NC_007973	91.0432	157.834	74.3169	163.704	56.007	52.6549	41.1214	30.021	38.3241	36.16	98.3429	107.762	109.45	94.6647	74.8707	97.6409
Rmet_1437	met_gene386	uridylate kinase	NC_007973	78.0144	123.208	136.433	101.86	202.189	88.4058	102.333	79.2254	85.8042	86.1074	90.497	177.234	184.873	90.8144	49.8466	45.7019
Rmet_1438	met_gene387	ribosome recycling factor	NC_007973	31.705	72.0278	56.0775	67.8592	86.3194	29.0922	24.9357	19.1748	26.7755	24.0946	72.2176	87.3353	82.6023	59.3293	106.15	88.4121
Rmet_1439	met_gene388	undecaprenyl pyrophosphate synthase	NC_007973	18.964	31.4056	51.4894	29.6383	14.6084	20.4526	15.3456	13.7842	16.5274	15.473	26.0119	27.052	36.5818	49.5241	23.0689	31.7053
Rmet_1440	met_gene389	CDP-diglyceride synthase	NC_007973	34.2929	50.1119	38.0435	65.8298	47.5816	74.6619	75.7214	57.0567	51.7945	59.9456	22.012	25.8521	29.4438	17.3939	46.9365	24.0151
Rmet_1441	met_gene390	1-deoxy-D-xylulose 5-phosphate reductoisomerase	NC_007973	159.252	202.699	148.832	244.063	181.9	273.733	302.176	243.514	211.651	211.122	73.6242	82.7485	88.3455	80.7711	140.059	78.003
Rmet_1442	met_gene391	zinc metallopeptidase	NC_007973	141.746	215.257	123.201	219.952	243.229	77.6454	40.625	38.5139	47.9463	57.375	88.1143	99.3793	116.45	86.454	125.88	88.8216
Rmet_1443	met_gene392	outer membrane protein assembly factor,outer membrane protein, surface antigen OMA87	NC_007973	178.173	253.417	117.113	269.147	177.197	74.1871	34.9638	25.4286	44.0345	35.1513	127.426	138.618	144.856	147.548	180.857	121.948
Rmet_1444	met_gene393	periplasmic chaperone	NC_007973	24.1528	32.5379	27.3862	47.4056	33.493	52.0704	55.0986	36.1915	35.094	38	23.7571	26.5227	27.3918	24.7126	36.9434	19.4454
Rmet_1445	met_gene394	UDP-3-O-(3-hydroxymyristoyl)-glucosamine N-acyltransferase	NC_007973	99.3857	93.3793	85.2797	100.493	119.814	137.449	138.993	119.547	150.559	127.926	60.7093	66.1977	65.2189	49.7751	99.2816	62.6149
Rmet_1446	met_gene395	(3R)-hydroxymyristol acyl carrier protein dehydratase	NC_007973	51.6458	57.8163	45.7297	79.3007	61.8493	83.0694	89.6408	70.1458	90.9733	84.16	38.7345	42.4114	42.2151	41.6395	80.6892	44.3599
Rmet_1447	met_gene396	UDP-N-acetylglucosamine acetyltransferase	NC_007973	22.0357	25.5578	21.274	79.3287	20.8167	37.0432	42.0432	29.25	101.932	32.349	13.4535	13.2093	16.7246	30.7917	7.68106	5.57143
Rmet_1448	met_gene397	Lipid-A-disaccharide synthase; tetraacyldisaccharide-1-P synthase	NC_007973	19.2639	32.5245	61.9103	29.8435	16.3019	16.5103	19.6389	13.9932	32.9932	20.6013	37.7318	63.8914	56.0116	47.023	25.0396	34.7118
Rmet_1449	met_gene398	ribonuclease HII, degrades RNA of DNA-RNA hybrids	NC_007973	66.1367	75.4196	63.0915	93.993	66.988	128.072	128.248	94.3357	103.055	110.272	49.8129	59.6213	57.1317	43.5329	103.552	53.1683
Rmet_1450	met_gene399	23S rRNA methyltransferase	NC_007973	173.838	159.138	151.5	157.834	100.54	185.636	141.844	196.483	167.113	148.877	96.3056	75.9543	91.1734	113.547	51.7957	47.6154
Rmet_1451	met_gene400	hypothetical protein	NC_007973	125.123	120.881	107.366	144.657	104.085	201.583	199.121	160.063	193.027	173.601	46.5088	54.0994	55.4157	55.897	109.934	59.4202
Rmet_1452	met_gene401	conserved hypothetical protein	NC_007973	62.5524	79.1284	72	49.6069	43.1875	111.09	122.678	95.1678	54.7248	105.301	36.6034	35.7816	43	36.7035	93.7461	48.4181
Rmet_1453	met_gene402	phosphoenolpyruvate synthase	NC_007973	148.489	162.451	139.199	200.153	168.908	197.259	40.5324	43.2857	41.8333	35.7171	124.2	118.081	124.515	111.786	186.775	122.459
Rmet_1454	met_gene403	conserved hypothetical protein; putative exported protein	NC_007973	224.276	213.401	184.252	280.372	211.786	222.366	99.3333	93.4222	87.5396	84.2192	149.594	146.512	183.65	136.839	224.507	113.922
Rmet_1455	met_gene404	putative protease, membrane anchored	NC_007973	19.1241	33.2286	23.4265	47.8456	43.2786	52.2331	55.406	38.7333	33.4214	43.5211	11.1925	11.6481	15.0556	11.8113	40.7789	19.7404
Rmet_1456	met_gene405	trans-translation protein	NC_007973	60.2121	79.1087	66.0809	106.319	92.7571	105.482	125.449	94.4	86.0643	102.72	64.7455	66.0185	84.8364	62.3478	113.381	58.3241
Rmet_1457	met_gene406	predicted oligoketide cyclase/lipid transport protein	NC_007973	35.0146	42.5221	32.8074	49.9855	56.2174	59.0441	63.6493	48.6812	58.0709	52.28	36.3742	38.1667	40.4969	34.5535	87.4104	45.3553
Rmet_1458	met_gene407	conserved hypothetical protein	NC_007973	42.5522	57.2754	43.6423	66.7071	64.5571	79.0072	85.5109	66.1985	64.9437	69.6164	37.7939	41.0482	46.7485	43.0494	67.5187	39.4985
Rmet_1459	met_gene408	Conserved hypothetical protein (secreted)	NC_007973	30.7333	48	93.8889	68.7071	33.7464	50.1852	56.0662	43.4779	48.5704	50.8601	48.8221	50.9693	52.2222	58.8625	36.7	26.6877
Rmet_1460	met_gene409	putative inner membrane protein	NC_007973	23.194	55.2158	56.6861	89.6222	22.6377	27.3212	28.3551	23.4741	29.3617	31.3264	41.6946	50.8528	28.6848	95.9451	23.4132	29.1667
Rmet_1461	met_gene410	inosine-5\'-monophosphate dehydrogenase	NC_007973	362.664	386.213	317.029	403.416	305.855	402.548	52.5224	58.3162	60.4789	50.7055	241.167	215.182	231.189	255.206	180.851	155.855
Rmet_1462	met_gene411	putative membrane protein	NC_007973	24.447	34.1324	69.9323	34.7132	104.827	28.3333	30.8148	25.1111	34.0496	28.5175	48.6848	68.2857	71.8544	45.3827	128.296	76.8208
Rmet_1463	met_gene412	GMP synthetase (glutamine aminotransferase)	NC_007973	176.806	190.636	163.787	198.676	117.708	263.627	272.104	242.61	264.631	255.568	49.1227	55.439	59.087	92.9125	117.482	77.1581
Rmet_1465	met_gene413	tyrosine-based site-specific recombinase	NC_007973	91.8162	115.754	93.9051	5.71852	4.71324	127.341	167.949	136.706	8.16429	146.615	6.79141	3.37423	4.08642	4.51553	4.93023	3.39241
Rmet_1467	met_gene414	conserved hypothetical protein	NC_007973	33.3431	52.3191	45.6304	50.1533	33.2246	49.7037	48.6992	36.8815	32.4366	39.1901	25.6481	23.865	28.7888	27.9937	32.5066	27.6038
Rmet_1468	met_gene415	Phage-related protein (modular protein)	NC_007973	21.3566	30.2838	51.4722	11.2517	6.29167	27.1736	30.8369	21.4041	18.0537	32.8919	10.9138	5.99425	7.38235	9.74419	11.753	9.01754
Rmet_1469	met_gene416	TatD-related deoxyribonuclease	NC_007973	123.61	148.02	102.172	3.07692	2.39716	109.049	56.1915	41.2937	28.3176	52.5743	25.157	2.16374	2.40719	3.16265	3.30189	2.42202
Rmet_1470	met_gene417	conserved hypothetical protein	NC_007973	163.567	182.639	150.745	2.06993	3.36364	236.267	45.2778	107.986	2.88514	48.4379	9.53107	3.13372	14.1272	9.76163	4.18043	3.28824
Rmet_1471	met_gene418	conserved hypothetical protein	NC_007973	87.0652	82.1538	83.25	4.09091	4.07042	134.511	50.25	42.2517	5.15646	49.1589	4.23563	3.5119	3.82143	3.43114	3.3738	4.66566
Rmet_1472	met_gene419	KAP P-loop	NC_007973	111.908	97.6959	100.627	4.22535	3.25342	136.007	36.0634	87.2	15.3642	39.9404	39.5852	2.29885	2.89535	2.46552	3.76292	2.72222
Rmet_1473	met_gene420	putative RNA-directed DNA polymerase (Reverse transcriptase)	NC_007973	237.935	203.049	201.895	9.3986	8.51748	293.359	37.9712	68.0929	5.96667	41.8742	6.33333	5.81871	8.49405	6.12426	15.2063	11.1372
Rmet_1475	met_gene421	lipoprotein	NC_007973	44.2113	52.6149	52.5959	3.07586	47.8483	47.0694	93.9514	44.3403	4.38255	81.0795	38.1966	20.4022	32.2312	2.46821	89.6031	44.3551
Rmet_1476	met_gene442	hypothetical protein	NC_007973	10.7	16.8889	15.3287	3.76761	3.53521	17.4577	18.3169	12.4685	4.96622	16.6846	10.2398	4.56805	3.19643	4.49102	15.3537	11.1084
Rmet_1477	met_gene422	F plasmid gene 32-like protein (gene belongs to CMGI-3)	NC_007973	34.5423	46.669	61.5241	30.8803	38.0979	43.6454	46.4071	36.2826	21.5135	39.54	42.3873	26.8529	23.4059	11.4971	30.3291	25.1576
Rmet_1478	met_gene423	ParB nuclease	NC_007973	40.9857	57.7192	75.5903	39.3636	25.6154	56.383	51.6503	39.9236	25.7007	50.4218	48.1886	13.2459	23.3373	17.3448	16.8841	13.6231
Rmet_1479	met_gene424	conserved hypothetical protein	NC_007973	110.439	100.021	94.6596	5.14184	3.19149	154.709	155.12	109.297	4.9396	170.642	2.51462	2.10059	2.28402	2.83432	3.11146	2.48624
Rmet_1480	met_gene425	conserved hypothetical protein	NC_007973	144.092	220.122	120.262	106.951	77.3356	82.2361	36.5857	29.0816	13.5839	41.1258	162.403	73.5254	75.614	9	157.653	119.504
Rmet_1481	met_gene426	putative DNA-binding transcriptional regulator	NC_007973	12.2535	14.6351	15.8904	17.0699	15.6408	17.3099	16.45	9.82639	8.69595	8.40667	8.76571	9.01754	9.99398	7.76048	12.3714	9.45593
Rmet_1482	met_gene427	lipoprotein	NC_007973	39.1511	55.55	42.3796	17.927	13.3333	66.0221	84	61.2409	20.2908	65.9658	18.8344	8.42857	15.0549	11.7453	10.1518	5.67601
Rmet_1483	met_gene428	conserved hypothetical protein	NC_007973	8.15441	10.3688	10.9926	10.5725	10.3478	13.6131	12.0588	8.67391	7.73381	10.4539	13.2454	11.9634	13.3902	11.4383	11.9503	9.43849
Rmet_1484	met_gene429	putative transcriptional regulator (DNA binding protein)	NC_007973	19.015	28.6544	30.363	29.0435	16.5324	27.2302	35.471	26.7464	18.7266	27.669	21.9202	13.7125	16.0854	10.1159	32.865	22.7888
Rmet_1485	met_gene430	replication initiation protein CMGI-3 (GI family Tn4371)	NC_007973	40.0148	61.2174	55.4074	35.6131	46.4891	57.9478	44.2391	35.8345	27.6831	26.9863	27.2733	23.2222	27.6211	23.0807	22.92	17.0063
Rmet_1486	met_gene431	ATPase involved in plasmid partitioning ParA	NC_007973	11.2836	17.9928	17.7778	7.68613	9.97122	16.2446	12.5985	10.1367	4.25874	11.1724	10.6024	5.42515	6.57317	3.75152	11.9111	9.89062
Rmet_1488	met_gene433	plasmid conjugal transfer transmembrane protein	NC_007973	15.3308	24.4929	21.6594	17.2263	11.6475	24.4161	23.6934	18.8029	9.82394	20.6434	56.3293	18.2439	14.8476	9.23313	17.4766	13.2446
Rmet_1489	met_gene434	Relaxase type IV secretory pathway VirD2	NC_007973	34.2868	49	53	26.7721	13.3261	41.6741	49.0444	36.6304	18.4184	47.8322	22.4157	18.8098	41.2469	25.9509	21.8882	18.653
Rmet_1491	met_gene19	transposase IS1071	NC_007973	203.932	219.877	184.233	3.78519	4.05072	220.074	199.563	104.556	3.97887	135.601	10.1037	149.66	112.675	96.7267	246.541	140.686
Rmet_1491	met_gene4055	transposase IS1071	NC_007973	383.014	428.308	350.41	34.4113	36.3287	544.972	403.716	278.458	15.6242	294.329	77.3295	335.839	296.237	261.07	450.862	287.308
Rmet_1491	met_gene5898	transposase IS1071	NC_007973	264.345	340.5	267.408	7.76923	5.75	443.958	348.097	183.376	6.34228	223.119	14.4971	198.421	150.776	134.146	268.242	189.377
Rmet_1491	met_gene5910	transposase IS1071	NC_007973	299.816	470.348	278.147	12.0571	9.89928	188.08	81.1377	51.3333	10.7014	58.7639	12.741	268.043	206.817	208.439	387.042	256.9
Rmet_1491	met_gene6165	transposase IS1071	NC_007973	394.743	599.431	342.589	21.2837	13.8169	244.218	114.821	70.9091	16.25	80.5101	16.5412	317.333	244.718	261.113	391.091	258.753
Rmet_1491	met_gene6169	transposase IS1071	NC_007973	233.316	301.455	164.871	6.17857	3.97101	480.858	359.194	202.526	3.51408	200.118	5.36196	127.491	106.21	31.0245	293.709	175.844
Rmet_1492	met_gene5899	Fructose-bisphosphate aldolase 1 (Fba)	NC_007973	11.8214	14.8069	16.6138	11.8169	7.04225	15.7021	10.4326	5.68056	4.55862	6	4.54971	3.46199	4.8253	3.64881	8.8932	5.93168
Rmet_1494	met_gene5900	conserved hypothetical protein with HAD-superfamily hydrolase domain (fragment)	NC_007973	59.3262	73.4444	41.5845	8.39161	5.99301	63.4207	16.9225	7.25694	6.45946	8	6.01744	4.52601	5.52096	5.70349	5.58934	4.00298
Rmet_1495	met_gene5901	conserved hypothetical protein with HAD-superfamily hydrolase domain (fragment)	NC_007973	83.7698	93.6875	54.9433	23.9167	19.0833	59.3022	29.6014	17.1206	10.3219	17.7947	9.58235	7.97647	10.9455	9.02339	28.7	17.9245
Rmet_1496	met_gene5902	hypothetical protein	NC_007973	41.2662	62.5986	62.5423	2.53846	2.20139	25.9231	6.88732	2.35664	1.85235	2.05229	2.19318	2.12791	2.25595	1.90588	1.4232	1.20468
Rmet_1497	met_gene5903	conserved hypothetical protein	NC_007973	52.1915	102.762	58.8561	5.52482	6.00699	23.2319	13.942	4.69718	4.38095	5.41216	5.09942	10.4425	11.1667	3.57059	13.6226	7.33951
Rmet_1498	met_gene5904	Rubisco activation protein	NC_007973	152.098	172.378	131.923	58.0704	47.5034	226.938	143.236	46.0417	36.8188	48.9868	27.6136	27.36	38.0231	27.9133	27.1038	16.1642
Rmet_1499	met_gene5905	Rubisco activation protein	NC_007973	24	58.5034	33	6.86014	7.51049	25.0857	15.1295	5.92958	4.33784	6.11486	9.18605	8.10465	8.59524	5.95858	4.82166	3.84084
Rmet_1500	met_gene5906	ribulose 1,5-bisphosphate carboxylase/oxygenase, RuBisCO (type I) small subunit (CbbS)	NC_007973	106.121	117.728	77.3147	2.02778	2.53846	177.451	98.5929	1.79577	2.42857	2.03401	2.12139	1.63006	1.8284	1.71006	1.37037	1.45783
Rmet_1501	met_gene5907	ribulose 1,5-bisphosphate carboxylase/oxygenase, RuBisCo (type I) large subunit (CbbL)	NC_007973	23.2908	29.9517	31.2378	7.14685	10.5563	31.4071	29.5693	17.4437	5.41216	15.3243	4.07018	5.08876	6.33929	9.97024	2.59477	2.11315
Rmet_1502	met_gene5908	RuBisCO operon transcriptional regulator	NC_007973	152.404	150.609	115.978	3.33824	2.7482	176.828	14.2444	2.86667	2.85714	3.52448	3.47531	2.47239	2.60625	2.7716	3.53199	2.57233
Rmet_1503	met_gene5909	transposase IS1090	NC_007973	380.109	428.35	348.058	5.86765	7.99275	597.09	561.785	381.824	6.57746	389.433	16.2547	5.60494	5.94083	4.26829	7.58784	4.93354
Rmet_1505	met_gene5911	transposase (part 1)	NC_007973	73.781	99.2754	59.3504	2.7554	2.27737	139.898	66.7226	2.30935	2.11268	2.39041	1.73457	1.6625	1.96296	1.63125	1.78808	1.58991
Rmet_1507	met_gene48	fructose-1,6-bisphosphatase	NC_007973	63.3732	68.4931	47.5816	7.2766	6.58451	97.5429	50.0072	4.96528	5.93197	24.1769	8.36	6.33529	10.1395	14.1353	1.89308	1.57402
Rmet_1508	met_gene49	LysR-type transcriptional regulator (RuBisCO operon transcriptional regulator)	NC_007973	84.5734	108.813	74	56.0278	44.4932	143.122	51.8	32.5411	32.2133	38.24	60.2857	49.2023	68.6941	49.1824	37.0673	27.0029
Rmet_1510	met_gene50	D-ribulose-5-phosphate 3-epimerase	NC_007973	33.4014	40.2585	26.7133	6.84028	4.47552	58.1268	31.9718	5.29452	5.38667	6.75168	4.09249	3.58235	4.53571	2.60947	7.11635	4.1497
Rmet_1511	met_gene51	fructose-1,6-bisphosphatase I	NC_007973	122.014	136.769	83.5556	19.8811	16.4966	125.697	36.9214	19.1586	13.5782	20.3224	12.1771	9.03429	14.6627	11.0345	6.30488	4.37681
Rmet_1512	met_gene52	phosphoribulokinase	NC_007973	138.674	163.41	92.7552	4.65734	8.29371	187.556	11.9574	2.7931	2.84354	2.91216	7.46746	6.88889	6.44848	4.33918	5.48065	3.44444
Rmet_1513	met_gene53	transketolase 1, thiamin-binding	NC_007973	65.4718	101.193	62.8369	60.2361	42.6276	101.771	82.9296	47.3194	40.1987	43.3642	45.48	29.767	52.25	19.8779	23.5767	13.3451
Rmet_1514	met_gene54	phosphoglycolate phosphatase (PGP)	NC_007973	112.155	117.743	79.7483	9.69231	11.4167	152.571	80.7518	7.7234	7.15646	9.54	12.4826	10.064	11.0893	8.64118	2.60317	1.98795
Rmet_1515	met_gene55	glyceraldehyde-3-phosphate dehydrogenase A (GAPDH-A)	NC_007973	91.4014	116.618	76.2276	11.8819	3.50685	164.607	88.4718	13.6573	9.06711	15.625	2.34659	2.0226	2.69886	4.0791	3.60494	2.35043
Rmet_1516	met_gene56	phosphoglycerate kinase (Pgk)	NC_007973	47.5674	60.2215	42.4545	22.331	16.2606	87.7857	59.5177	25.6383	19.5101	23.1074	7.02339	7.12941	6.99408	11.3512	6.48113	5.01818
Rmet_1517	met_gene57	CbbY, protein of unknown function linked to the Calvin-Benson-Bassham cycle, HAD-like hydrolase	NC_007973	55.1958	64.5442	57.8194	56.2917	50.3403	70.2517	64.0429	47.1111	44.9189	51.1544	40.1264	26.108	40.5298	43.3099	62.4458	41.3451
Rmet_1518	met_gene58	Fructose-bisphosphate aldolase (Fba)	NC_007973	132.218	177.451	167.021	205.232	158.965	180.014	130.601	109.811	103.52	91.5369	113.052	129.392	159.158	122.206	54.3364	36.7251
Rmet_1519	met_gene59	pyruvate kinase	NC_007973	12.6194	16.3885	10.3358	7.10294	6.24818	19.6176	15.1259	6.13333	8.80142	7.55634	3.88485	3.09756	4.3642	4.05625	1.60265	1.48734
Rmet_1520	met_gene60	triosephosphate isomerase (CbbJ)	NC_007973	14.6029	25.8652	14.0809	8.49265	7	18.1493	13.6815	5.61029	5.38462	5.33113	3.96341	3.36196	4.01863	3.61728	2.88372	2.24841
Rmet_1521	met_gene61	ribose 5-phosphate isomerase (cbbI)	NC_007973	53.0672	75.0647	46.9855	8.57971	7.36496	82.5319	53.4143	7.49265	7.09859	7.41667	4.7697	4.17284	6.37805	4.86875	6.93399	4.77429
Rmet_1522	met_gene62	NAD-reducing hydrogenase diaphorase moiety large subunit	NC_007973	51.8824	67.7464	43.5556	6.42029	5.2518	99.2662	50.3942	5.34058	4.41549	5.76389	6.42169	5.21341	6.3642	6.3522	2.42384	2.11392
Rmet_1523	met_gene63	NAD-reducing hydrogenase diaphorase moiety small subunit	NC_007973	361.243	370.36	240.816	33.9489	39.8857	401.696	55.7174	27.2993	22.4539	19.8643	34.1779	34.7607	44.4061	24.2174	11.266	8.25857
Rmet_1524	met_gene64	NAD-reducing hydrogenase hoxS delta subunit	NC_007973	87.4964	119.707	73.5108	5.15328	4.97826	169.052	81.6045	4.68382	3.23239	4.90278	2.65839	2.34568	3.32099	2.175	2.42667	1.75786
Rmet_1525	met_gene65	NAD-reducing hydrogenase hoxS subunit beta	NC_007973	97.7794	196.529	61.8116	6.22794	4.87943	60.3529	20.1739	3.70073	3.37324	3.64583	8.38922	6.26994	6.46626	6.14634	1.74522	1.55418
Rmet_1526	met_gene66	([NiFe] hydrogenase C-terminal protease)	NC_007973	125.222	132.529	90.4559	3.64029	4.92143	179.64	94.1838	3.42647	3.8227	3.78723	2.76048	3.22156	4.53416	2.58125	1.8543	1.65094
Rmet_1527	met_gene67	cyclic nucleotide-binding domain (cNMP-BD) protein	NC_007973	87.0435	88.7445	58.6259	2.45255	1.93478	108.971	67.5797	1.90441	1.94406	2.0625	1.88554	1.47879	1.70909	1.80488	1.46326	1.43252
Rmet_1528	met_gene69	pyridine nucleotide transhydrogenase, alpha subunit (part 1)	NC_007973	131.436	149.783	100.548	8.16788	3.60584	155	20.5147	11.3407	8.7305	10.7917	4.30675	3.38415	3.87654	6.42236	5.22924	3.16038
Rmet_1530	met_gene70	pyridine nucleotide transhydrogenase, alpha subunit (part 2)	NC_007973	460.353	641.291	401.536	423.766	358.423	635.763	459.407	324.581	273.643	233.743	510.46	553.613	611.512	421.753	155.207	101.551
Rmet_1531	met_gene71	pyridine nucleotide transhydrogenase (proton pump), alpha subunit (fragment)	NC_007973	131.286	139.25	89.3287	8.28169	5.7931	186.49	98	6.80851	5.0473	9.59732	5.46243	4.39306	5.92308	5.51163	3.57187	3.22124
Rmet_1532	met_gene72	NAD(P) transhydrogenase subunit beta	NC_007973	26.9574	44.1701	57.2553	12.3191	4.3662	34.8156	21.0357	5.91156	9.11724	9.71141	7.01176	4.41176	4.89349	8.79762	2.68966	2.69277
Rmet_1533	met_gene73	High-affinity nickel-transporter	NC_007973	24.0072	24.8231	17.9653	5.84028	8.49655	36.1361	24.0845	6.26351	3.80667	7.20667	5.30286	4.4104	6	2.86471	6.13497	4.40922
Rmet_1534	met_gene74	putative hydrogenase expression/formation	NC_007973	98.0213	112.724	78.0903	9.91608	9.53793	162.542	84.2113	6.78231	6.0411	6.66443	5.55491	4.11047	4.48521	4.4497	2.71385	2.26807
Rmet_1535	met_gene75	Hydrogenase nickel incorporation protein hypA (Protein hupA)	NC_007973	35.617	53.9267	20.7724	8.19444	6.21379	24.8819	10.7254	5.91667	5.11486	5.71053	4.0226	5.1686	5.86471	4.26163	4.60938	3.15452
Rmet_1536	met_gene76	GTP hydrolase involved in nickel liganding into hydrogenases	NC_007973	66.7535	70.5103	50.4097	4.53521	3.53472	100.838	50.9296	3	2.46939	3.55705	2.41176	3.12209	2.88166	2.08982	2.59807	2.10976
Rmet_1537	met_gene77	carbamoyl phosphate phosphatase and maturation protein for [NiFe] hydrogenases	NC_007973	31.1972	42.3034	23.5685	5.25694	4.88276	63.951	35.8794	3.34266	3.52667	8.50658	3.30286	2.70455	9.15029	3.59091	3.5303	2.23429
Rmet_1538	met_gene84	Hydrogenase expression/formation protein HypC	NC_007973	22.3617	32.7466	41.6573	12.8951	11.9792	30.0426	22.0786	10.2534	8.45638	10.1027	9.69412	9.47674	10.5	7.41667	6.94737	5.22781
Rmet_1539	met_gene78	protein required for maturation of hydrogenases	NC_007973	55.5816	52.5034	43.4859	11.7273	12.3125	84.1714	44.6525	10.4406	9.43333	9.88514	13.3371	9.47399	11.3136	8.50877	7.78914	5.24324
Rmet_1540	met_gene79	carbamoyl phosphate phosphatase, hydrogenase 3 maturation protein	NC_007973	28.0699	33.5467	22.0621	2.77241	2.05479	49.4825	12.6621	2.32867	2.08667	2.57333	1.88202	1.52273	1.91908	1.71429	1.60182	1.35652
Rmet_1541	met_gene80	Hydrogenase maturation factor hoxX	NC_007973	112.804	114.646	87.9444	1.98601	3.85315	159.592	11.234	2.34507	1.87838	2.28	2.35673	2.16471	1.90533	1.80357	1.32907	1.23795
Rmet_1542	met_gene85	Hydrogenase transcriptional regulatory protein	NC_007973	65.7239	89	82.5221	72.8603	82.3796	80.5778	65.6148	44.7669	43.5141	42.014	49.3697	53.4534	60.8598	43.546	32.7228	20.8391
Rmet_1543	met_gene81	Fragment of fructose-bisphosphate aldolase (cbbA)	NC_007973	14	28.3741	46.4444	7.56643	4.81379	25.4214	14.6268	6.17483	5.05405	6.22667	3.97143	3.8046	4.94643	4.12717	3.90462	2.68142
Rmet_1546	met_gene4056	Transcriptional regulator, LysR family (CMGI-3)	NC_007973	118.64	112.384	104.063	18.5915	4.44755	165.015	181.555	147.532	3.85906	169.046	3.6213	2.09884	2.86667	4.65868	9.90789	6.47546
Rmet_1547	met_gene4057	lipoprotein precursor (transfer module of CMGI-3)	NC_007973	72.5429	75.6871	70.8125	4.97203	6.26241	114.894	25	30.6181	2.46309	28.1544	2.89714	2.72414	3.09697	2.12941	3.73994	2.80838
Rmet_1552	met_gene4062	putative conjugal transfer transmembrane protein	NC_007973	96.4926	127.407	91.7956	83.1029	62.9712	192.891	192.523	148.993	82.7746	128.979	97.5988	37.6463	56.7516	30.2312	166.913	90.9076
Rmet_1553	met_gene4063	ATPase involved in conjugal transfer CagE TrbE VirB component of type IV transporter system (belongs to transfer module of genomic island CMGI-3)	NC_007973	40.2941	91.5217	57.1333	13.0956	8.96403	38.4074	23.1655	18.5507	12.4748	23.3681	43.7651	11.6173	11.3827	3.42767	17.8449	12.707
Rmet_1554	met_gene4064	mating pair formation protein	NC_007973	45.3657	55.7554	54.971	56.7122	85.1007	86.1269	77.8346	68.4436	40.4286	56.0759	37.6375	31.4099	32.9371	25.7437	29.3734	22.4698
Rmet_1555	met_gene4065	lipoprotein	NC_007973	3.19118	4.03597	4.44444	2.31884	2.28777	4.11852	3.65441	3.11679	1.92857	2.9375	2.11656	1.88957	3.01242	2.12579	3.13072	2.65337
Rmet_1556	met_gene4066	conjugal transfer transmembrane protein	NC_007973	112.873	122.979	115.036	77.5612	12.029	223.583	230.504	159.778	5.56028	192.028	16.9873	3.53988	4.98137	3.025	8	7.75556
Rmet_1557	met_gene4067	conjugal transfer precursor protein	NC_007973	265.146	289.201	254.693	78.15	42	282.971	94.7612	83.7591	47.4685	61.6434	106.982	41.0778	51.4658	19.5466	147.033	76.5701
Rmet_1558	met_gene4068	Conjugal transfer protein precursor	NC_007973	22.8296	39.2374	35.2899	14.4786	61.4317	31.6947	34.5682	25.1407	46.2308	30.993	123.241	25.4568	23.4658	4.25153	49.8119	57.5584
Rmet_1559	met_gene4069	type IV secretion system transmembrane protein (conjugal transfer:mating pair formation )	NC_007973	12.3926	25.7692	14.5693	3.46377	3.46043	14.597	14.4667	10.5368	2.94444	11.0278	3.20859	2.6747	3.04268	2.62577	6.4822	3.72671
Rmet_1560	met_gene4070	conserved hypothetical protein;(gene belongs to CMGI-3)	NC_007973	18.4485	23.8521	18.0584	9.66906	6.82143	44.8779	43.542	30.9259	16.1119	36.5556	30.4688	7.58642	8.44172	1.85093	61.3322	44.9323
Rmet_1561	met_gene4071	conserved hypothetical protein	NC_007973	11.4296	11.9927	13.8358	3.23358	5.19565	16.709	10.6296	9.87313	2.57746	21.9448	4.40123	3.15854	3.9434	3.01875	6.8459	4.74441
Rmet_1562	met_gene4072	conserved hypothetical protein	NC_007973	24.3382	43.7246	58.6029	8.31387	6.78832	33.0615	36.8769	24.9699	6.39007	32.4755	5.23457	3.72393	5.5375	4.04294	5.69697	4.4984
Rmet_1563	met_gene4073	transposase (similar to ISRso11) DNA-binding site ISCme12	NC_007973	124.014	135.469	123.972	25.0423	69.2552	196.312	200.703	177.671	15.6531	165.033	16.0235	46.462	37.7235	11.0473	28.3152	19.8125
Rmet_1564	met_gene4074	transposase catalytic site (similar to ISRso11) ISCme12	NC_007973	39.0216	62.7222	35.7092	4.73759	7.77622	103.876	96.4296	71.6099	2.46528	69.457	2.13018	4.06548	5.37576	2.00595	2.06515	1.72
Rmet_1565	met_gene4075	Flavin-containing monooxygenase FMO:IMP dehydrogenase/GMP reductase:FAD dependent oxidoreductase	NC_007973	31.3944	44.7075	47.3521	54.3706	90.8069	38.3566	31.8112	23.7919	30.9933	30.18	61.6705	73	71.5322	38.0828	65.2759	74.4602
Rmet_1566	met_gene4076	putative esterase/lipase/thioesterase	NC_007973	35.5217	51.0207	35.3931	60.2727	33.1389	84.3796	85.6187	59.0979	53.6507	71.7397	11.8036	10.9349	14.8466	12.7725	14.3497	9.96238
Rmet_1567	met_gene4077	putative transcriptional regulator, TetR-family	NC_007973	17.8099	25.1849	27.4437	29.7123	18.9645	24.9574	24.6571	19.9014	31.3176	23.1014	20.7168	16.9941	13.4294	35.012	33.6728	37.988
Rmet_1568	met_gene4078	conserved hypothetical protein	NC_007973	145.374	150.745	133.007	181.632	150.789	169.688	31.7333	41.8786	35.6528	37.6443	77.3036	82.5235	89.7576	88.2216	152.332	96.75
Rmet_1569	met_gene4079	conserved hypothetical protein	NC_007973	189.567	194.075	176.389	237.917	169.154	253.062	181.1	258.5	148.101	192.287	95.3011	96.8851	112.265	125.994	178.247	97.0442
Rmet_1570	met_gene4080	conserved hypothetical protein	NC_007973	24.3071	34.5655	63.3617	31.5603	161.801	27.5588	28.8613	26.0219	32.7877	37.4295	84.9825	95.0698	94.3614	40.9824	148.887	96.3731
Rmet_1571	met_gene4081	organic radical activating enzyme	NC_007973	25.0493	34.3741	56.2639	34.7034	22.9149	27.3958	29.838	20.6127	28.7987	28.5584	48.8136	54.9828	56.2456	44.1538	58.8854	66.0122
Rmet_1572	met_gene4082	6-Pyruvoyl tetrahydrobiopterin synthase protein	NC_007973	14.4113	15.3241	14.8592	20.4755	15.4685	19.2117	23.2574	16.2794	23.0616	21.589	10.8452	11.9458	13.0361	13.0121	40.0757	25.9419
Rmet_1573	met_gene4083	tRNA-specific adenosine deaminase	NC_007973	23.9716	60.5	35.1901	54.4126	23.958	23.838	22.5714	16.1837	23.3649	21.6267	15.186	15.186	16.5	58.4327	168.435	107.937
Rmet_1574	met_gene4084	L,D-carboxypeptidase A	NC_007973	18.2014	23.2292	29.2587	21.6408	17.695	33.6618	30.3134	21.7571	23.637	27.2568	17.9461	20.018	21.0599	16.131	47.6459	32.2043
Rmet_1575	met_gene4085	putative transporter fused subunits of ABC superfamily: ATP-binding components	NC_007973	35.0376	49.029	44.3926	50.6889	31.8696	65.3582	49.1269	39.1194	34.1972	40.2324	40.439	36.975	38.5	45.4938	50.6908	40.7746
Rmet_1576	met_gene4086	conserved hypothetical protein	NC_007973	53.3926	65.4752	52.7206	100.681	34.9481	102.214	73.2308	65.1343	81.021	57.6986	23.878	22.4877	24.6087	50.0438	94.4395	55.2051
Rmet_1577	met_gene4087	Betaine-aldehyde dehydrogenase	NC_007973	77.3008	85.2899	75.0809	95.2263	95.1971	130.248	136.638	104.196	112.367	97.589	39.6768	43.0982	39.1304	36.9441	131.931	76.9135
Rmet_1578	met_gene4088	penicillin amidase or acylase	NC_007973	6.18657	8.94245	15.3869	7.89051	5.8913	7.56391	6.20149	5.01471	8.43066	6.53147	12.321	13.454	11.5687	11.8063	9.03729	7.57051
Rmet_1579	met_gene4089	glutamine amidotransferase	NC_007973	43.2868	59.4643	40.9927	52.529	34.8696	96.7721	112.088	82.4307	55.3986	55.0634	12.8902	14.7289	14.4506	15.0248	47.2204	27.0981
Rmet_1580	met_gene4090	conserved hypothetical protein, MOSC domain	NC_007973	31.4963	48.5	82.6331	102.436	25.7554	46.7955	45.2769	35.9259	42.6667	38.4755	56.525	56.9202	56.6415	67.354	76.9631	67.0932
Rmet_1581	met_gene4091	conserved hypothetical protein; predicted Fe-S protein	NC_007973	75.5111	101.107	78.7353	132.964	117.014	151.715	163.343	126.4	115.455	97.4306	39.7012	40.9012	49.3354	39.3975	104.415	52.7492
Rmet_1582	met_gene4092	conserved hypothetical protein	NC_007973	127.756	113.191	118.043	112.781	109.217	213.954	215.946	176.882	83.4577	184.861	61.5951	69.0061	73.3478	69.903	166.964	119.422
Rmet_1583	met_gene4093	periplasmic L-asparaginase II	NC_007973	53.7883	66.5352	51.9416	88.1812	72	81.7536	43.1159	35.5362	35.1678	25.951	35.378	56.9085	55.3455	56.6358	120.095	45.5875
Rmet_1584	met_gene4094	conserved hypothetical protein	NC_007973	40.219	55.8811	43.6286	69.7698	50.3262	87.7794	95.7985	65.3162	49.1958	66.3448	28.354	27.3252	35.9375	24.9503	58.9197	44.0669
Rmet_1585	met_gene4095	aconitate hydratase 1	NC_007973	33.5778	39.2662	32.7704	49.5182	38.3237	60.291	62.5149	49.0075	46.3034	50.0769	21.0926	33.784	35.205	42.4562	87.798	54.1767
Rmet_1586	met_gene4096	2-methylcitrate synthase	NC_007973	16.5746	27.2086	39.9407	34.1387	18.0145	25.1923	16.7462	14.6343	16.5874	12.0563	22.7239	25.3642	22.3975	22.5188	29.3645	25.3101
Rmet_1587	met_gene4097	2-methylisocitrate lyase	NC_007973	82.2695	141.26	53.7465	68.6993	16.8741	41.2448	23.383	18.5423	22.0743	19.8108	33.907	32.4162	30.7574	67.5089	34.4537	68.8482
Rmet_1589	met_gene4099	conserved hypothetical protein	NC_007973	97.9571	156.939	86.5175	179.748	118.118	50.9514	28.8819	25.3401	32	31.1974	64.1908	68.8266	69.6607	82.0355	79.191	72.7774
Rmet_1590	met_gene4100	FMN-dependent NADH-azoreductase (FMN-dependent NADH-azo compound oxidoreductase) (Azo-dye reductase)	NC_007973	18.1583	23.4932	40.1862	29	64.2168	33.471	26.2302	23.5352	20.4897	26.3378	35.6923	45.5148	45.2831	29.1941	78.7105	52.6596
Rmet_1591	met_gene4102	transcriptional activator, LysR family (fragment)	NC_007973	83.0709	101.404	71.4789	141.774	12.2606	56.8014	27.2587	22.2042	44.1973	29.22	28.6686	28.8095	23.631	65.2235	86.1746	70.0328
Rmet_1593	met_gene4103	transcriptional regulator, LysR-family (fragment)	NC_007973	12.7122	19.2431	24.1958	17.6268	11.9366	15.9343	17.5221	13.6383	18.619	16.4564	12.7771	11.4566	11.6522	17.2754	19.6873	14.9297
Rmet_1594	met_gene4104	conserved hypothetical protein; putative membrane protein	NC_007973	35.6923	50.9863	35.4406	67.0625	43.1408	78.5903	76.3217	59.9931	47.2095	72.0067	34.6897	40.7701	44.869	37.9942	78.9025	32.5161
Rmet_1595	met_gene4105	conserved hypothetical protein	NC_007973	46.4894	64.7724	78.5069	68.3776	64.7394	64.2647	62.5896	46.4348	69.7415	52.9592	81.5882	100.538	103.584	79.9649	83.3212	59.3079
Rmet_1596	met_gene4106	DNA translocase ftsK, DNA segregation ATPase	NC_007973	73.6042	91.2282	72.7619	131.556	41.2448	153.587	182.417	134.986	113.793	135.922	57.4457	52.7341	57.9471	37.994	67.4483	35.7417
Rmet_1597	met_gene4107	conserved hypothetical protein	NC_007973	33.8143	48.7639	48.6944	52.8298	31	60.219	43.2993	41.9643	33.5724	40.966	26.5235	23.8323	24.0848	24.9217	62.2384	35.6262
Rmet_1598	met_gene4108	ABC-type transporter: periplasmic glycine betaine/choline-binding lipoprotein and permease components transmembrane	NC_007973	84.078	116.179	85.125	152.319	12.338	180.611	177.211	136.825	127.819	155.333	8.69006	6.7069	9.2619	51.6982	25.3425	12.2716
Rmet_1599	met_gene4109	Cytochrome c, class I precursor	NC_007973	7.26619	9.36054	12.0563	4.97902	4.1958	11.9783	13.2721	7.80282	6.93197	11.9662	5.32544	4.9645	5.18182	6.50898	12.9804	9.70695
Rmet_1600	met_gene4110	conserved hypothetical protein; putative exported protein	NC_007973	26.7226	34.773	60.7899	42.1511	21.2766	37.2662	44.1429	33.539	30.0986	41.381	14.25	15.9939	16.6485	25.4268	12.2643	9.36667
Rmet_1601	met_gene4111	Regulatory protein, MarR family	NC_007973	101.674	120.147	80.2806	153.752	111.44	191.809	151.088	163.921	101.518	136.255	40.3072	44.2061	48.2545	45.8902	69.8039	38.9907
Rmet_1602	met_gene4112	Glyceraldehyde 3-phosphate dehydrogenase	NC_007973	65.3551	106.93	113.93	99.3287	184.914	75.6383	55.9645	49.9155	49.3129	52.6301	71.0819	100.343	110.635	100.217	156.582	101.752
Rmet_1603	met_gene4113	Alkylhydroperoxidase AhpD core	NC_007973	210.357	225.245	122.936	275.303	275.319	343.486	143.942	204.721	135.91	120.507	101.746	120.615	126.982	112.199	79.7394	59.2154
Rmet_1604	met_gene4114	putative AraC-type DNA-binding transcriptional regulator	NC_007973	5.31206	7.64336	6.3169	6.17266	5.55319	7.49645	7.44681	5.86331	6.89655	11.8255	6.30058	6.16471	11.9756	8.50898	11.9783	8.84685
Rmet_1605	met_gene4115	Transcriptional regulatory protein, LysR family	NC_007973	30.0652	40.0139	33.9526	37.7	18.6879	38.4493	34.9191	28.6667	29.9388	30.2966	26.3614	28.4286	27.7455	43.4431	30.0717	24.4062
Rmet_1606	met_gene4116	conserved hypothetical protein; putative membrane protein	NC_007973	11.85	15.6224	14.2431	15.2643	10.9014	14.1549	16.2071	11.8116	19.9932	15.4497	10.2093	10.9881	11.4107	11.9759	18.8981	14.4924
Rmet_1607	met_gene4117	conserved hypothetical protein; putative membrane protein	NC_007973	35.1714	42.5685	35.3357	56.0352	36.6259	71.2695	86.0935	56.9085	53.731	62.3904	10.4277	10.5965	16.3636	15.6205	21.5909	11.426
Rmet_1608	met_gene4118	Oxidoreductase, FAD linked, C-terminal domain	NC_007973	11.1884	13.7676	16.1367	17.993	17.8741	15.4476	14.7943	11.951	16.731	13.2185	10.2222	11.4171	13.3609	13.3036	17.5466	13.8149
Rmet_1609	met_gene4119	Transcriptional regulator, GntR family	NC_007973	73.8705	79.5833	71.2446	79.2676	123.104	121.885	131.949	109.355	90.4897	116.221	39.3214	43.9006	33.7066	26.213	68.8006	41.773
Rmet_1610	met_gene4120	Acetylornithine deacetylase or succinyl-diaminopimelate desuccinylase	NC_007973	16.2409	23.75	36.365	20.8643	20.4143	20.8489	22.7536	16.4643	31.4014	21.4966	25.0179	21.2515	18.5636	31.9818	23.2605	17.7117
Rmet_1611	met_gene4121	putative extracellular solute-binding protein, family 5 (fragment)	NC_007973	42.1825	57.2014	45.0576	74.1071	59.0638	87.3406	87.7206	68.7914	64.9014	73.8552	29.0488	27.7091	30.5394	26.037	114.668	64.7938
Rmet_1614	met_gene4124	Putative solute-binding transport protein (Periplasmic) (fragment)	NC_007973	79.1197	114.02	76.1389	126.629	60.7847	155.703	165.678	125.571	131.595	147.144	29.2022	26.4598	30.4162	38.4503	58.3884	27.7485
Rmet_1615	met_gene4125	dipeptide transporter; membrane component of ABC superfamily	NC_007973	181.296	205.234	171.881	197.648	155.535	299.191	206.355	263.979	116.622	189.636	92.3721	94.6059	88.7679	92.4379	166.414	93.9039
Rmet_1616	met_gene4126	dipeptide transporter ; membrane component of ABC superfamily	NC_007973	97.9577	111.554	78.6507	129.288	121.354	88.3448	24.7042	18.0479	22.6242	29.5733	63.1818	70.1534	69.5549	68.04	122.349	69.8854
Rmet_1617	met_gene4127	putative peptide transport fused subunits of ABC superfamily: ATP-binding components	NC_007973	186.39	220.441	175.084	222.703	179.876	330.021	358.593	269.218	255.162	308.811	96.6686	73.2601	78.6036	82.9588	171.878	97.5166
Rmet_1618	met_gene4128	GABA aminotransferase, PLP-dependent	NC_007973	23.9931	30.9866	44.2123	38.5208	29.7877	34.993	33.5745	30.2817	32.9333	33.3553	64.0611	27.8103	27.6012	27.0171	26.6104	19.1823
Rmet_1619	met_gene4129	conserved hypothetical protein	NC_007973	100.471	113.103	89.8881	129.951	101.594	176.262	43.3597	79.3714	159.927	42.4094	59.2356	64.9943	65.0941	44.655	113.955	71.2024
Rmet_1620	met_gene4130	Acetolactate synthase isozyme II large subunit	NC_007973	73.8112	74.8851	73.3904	65.2587	117.329	98.9931	41.9792	52.7448	105.577	41.9803	62.9719	71.4375	68.4023	26.9186	84.319	70.6686
Rmet_1621	met_gene4131	putative acetylpolyamine aminohydrolase	NC_007973	12.2378	18.6897	19.5548	20.2378	11.6549	20.8369	22.1915	13.0069	19.9864	18.3067	14.815	14.1123	15.5833	25.0364	31.443	31.8868
Rmet_1622	met_gene4132	N-carbamoyl-L-amino-acid hydrolase	NC_007973	10.3732	16.8973	17.7114	16.1724	9.08725	12.9862	10.2176	10.9379	13.351	12.8581	12.0169	24.3164	20.2273	19.6343	16.737	20.4319
Rmet_1623	met_gene4133	gamma-Glu-gamma-aminobutyraldehyde dehydrogenase, NAD(P)H-dependent	NC_007973	13.8714	11.162	21.2357	12.2098	22.844	21.7305	16.2979	11.8085	17.3103	15.1645	9.00581	11.0751	10.9226	9.98795	18.8758	15.6761
Rmet_1624	met_gene4134	Drug resistance transporter EmrB/QacA subfamily	NC_007973	62.6503	80.9448	63.2345	91.4236	84.6803	113.5	123.6	94.6319	94.8176	113.815	39.0343	44.1429	45.7035	42.1279	81.5549	36.8275
Rmet_1625	met_gene4476	Transcriptional regulatory protein, MarR family	NC_007973	19.9926	26.6377	50.0072	36.6831	8.21739	30.053	13.2061	13.5956	18.1	11.1469	11.4062	12	12.5706	33.943	18.5714	19.722
Rmet_1626	met_gene4135	signal transduction histidine kinase	NC_007973	84.5929	136.821	79.1189	85.6897	61.4857	54.2606	37.9574	32.3262	28.6735	36.7086	34.3023	34.6023	33.7485	59.0602	67.4853	38.1692
Rmet_1627	met_gene4136	DNA-binding response regulator in two-component regulatory system	NC_007973	179.39	168.455	135.136	189.078	53.7746	243.453	267.829	230.393	279.069	246.804	50.5476	57.8323	57.2771	66.4485	66.4206	72.247
Rmet_1628	met_gene4137	Putative transmembrane outer membrane porin signal peptide protein	NC_007973	10.7591	17.6525	17.3901	15.6312	13.8239	12.4964	13.0515	8.73759	15.3262	12.2639	19.4491	23.8554	23.0124	19.4182	13.8827	22.2492
Rmet_1629	met_gene4138	Glutathione-dependent formaldehyde-activating enzyme, GFA	NC_007973	143.935	176.296	135.343	202.183	183.923	229.759	240.057	197.092	233.723	222.646	69.8882	72.8059	77.8862	71.0361	139.206	79.8318
Rmet_1630	met_gene4139	potassium-efflux system protein	NC_007973	113.381	137.397	78.3027	128.462	107.789	212.518	224.797	168.371	133.068	190.637	45.7024	50.7262	56.0549	43.7758	94.6859	55.6278
Rmet_1631	met_gene4140	Transcriptional regulator, LysR-family	NC_007973	117.829	139.713	103.629	163.035	165.472	206.411	84.766	155.674	100.318	75.9533	66.5353	75.9112	78.0121	63.0893	156.016	81.9543
Rmet_1632	met_gene4141	tartronate semialdehyde reductase	NC_007973	7.77698	11.8239	7.37766	11.087	11.295	12.3333	12.9197	8.89928	12.0959	9.94558	21.1856	22.0833	21.9198	15.5576	23.9283	15.1235
Rmet_1633	met_gene4142	alpha-dehydro-beta-deoxy-D-glucarate aldolase	NC_007973	35.5786	57.531	83.1056	59.259	28.3357	43.8873	36.5845	30.6408	43.6622	28.1745	12.9302	20.7041	22.2941	62.0599	31.7367	43.6364
Rmet_1634	met_gene4143	hydroxyacid dehydrogenase	NC_007973	14.4214	20.2778	18	24.7482	15.8042	27.9149	30.6739	19.7778	25.1293	23.3878	13.432	20.9162	19.6182	16.6071	27.9674	19.0248
Rmet_1635	met_gene4144	Extra-cytoplasmic Solute Receptor	NC_007973	12.3358	17.6389	14.0922	25.1773	15.9507	16.156	15.6549	11.7606	11.6575	13.3423	19.3333	21.0119	24.2036	24.8434	50.4201	43.3922
Rmet_1636	met_gene4145	acetolactate synthase large subunit	NC_007973	66.8714	78.6483	65.1678	75.3521	94.838	123.065	128.921	75.7305	77.007	110.286	39.8284	42.2604	41.8373	18.9639	73.4774	34.7791
Rmet_1637	met_gene4146	conserved hypothetical protein	NC_007973	18.4222	32.7	20.9348	48.7857	9.73944	18.3453	11.8369	8.01408	12.8767	16.4521	9.75595	10.4639	10.9036	29.7952	11.8829	18.4726
Rmet_1638	met_gene4147	pyruvate carboxylase	NC_007973	22.5	37.5857	16.1844	32.9857	23.9286	17.8467	12.2667	8.78723	11.7292	11.068	26.1867	28.1636	27.8293	21.9012	16.4682	19.3522
Rmet_1639	met_gene4148	outer membrane protein (porin)	NC_007973	56.0775	68.0822	58.2986	81.7431	59.7083	93.8056	31.2569	42.0342	46.6174	33.404	36.8125	36.8678	41.4854	53.1618	74.4383	33.9593
Rmet_1640	met_gene4149	ABC-type transporter, periplasmic component; possible urea/short-chain amide ABC transporter precursor up with Au	NC_007973	187	196.29	171.231	87.5315	191.371	310.319	137.443	266.639	64.3946	148.671	89.1163	100.598	98.7006	81.426	188.676	114.711
Rmet_1641	met_gene4150	conserved hypothetical protein	NC_007973	115.17	117.151	108.103	121.448	131.66	171.883	118.854	148.104	162.473	139.5	50.486	59.3886	61.0941	50.7514	100.385	62.2775
Rmet_1642	met_gene4477	hypothetical protein	NC_007973	66.3942	65.1511	62.6642	72.562	57.0647	103.066	117.699	85.7313	110.091	82.1958	28.4303	30.5515	32.4233	30.6173	68.8595	38.8411
Rmet_1643	met_gene4151	conserved hypothetical protein	NC_007973	37.7254	79	59.2378	109.2	190.657	50.0071	43.5714	33.5816	50.0203	42.9867	88.2857	103.844	111.599	79.4588	178.316	108.264
Rmet_1644	met_gene4152	Metallo-beta-lactamase-like protein	NC_007973	21.021	31.1575	55.7931	33.0347	16.0966	26.8099	25.7133	22.4795	29.3041	29.4444	30.809	38.7771	33.4457	47.0114	32.1455	22.1714
Rmet_1645	met_gene4153	DNA polymerase II	NC_007973	49.6383	69.625	70.3706	90.3217	65.4825	88.0213	79.2714	51.8511	51.9195	69.9932	82.069	67.2931	74.75	72.1628	103.147	69.9238
Rmet_1646	met_gene4154	putative MscS Mechanosensitive ion channel	NC_007973	35.1408	67.381	67.8	39.6389	26.6169	30.5634	28.411	21.0685	38.7651	33.3806	55.7802	69.3143	72.0575	64.2948	37.5076	41.7701
Rmet_1647	met_gene4155	conserved hypothetical protein; probable transmembrane	NC_007973	9.25899	10.7034	20.2847	12.2113	8.08333	12.8662	13.461	8.04196	15.2207	13.7237	10.8914	9.2	10.574	12.7	12.3084	9.44063
Rmet_1648	met_gene4156	RNA polymerase sigma P factor (ECF:RpoE-like)	NC_007973	20.7214	31.3356	34.9527	28.1319	17.1203	36.8231	23.5851	23.731	30.3691	24.6013	16.1886	15.8409	19.5906	22.2303	19.2212	12.3687
Rmet_1649	met_gene4157	Putative ferritin/ribonucleotide reductase-like protein	NC_007973	156.46	167.161	115.359	201.752	127.69	144.3	33.8298	34.338	44.5655	34.4172	97.1143	113.756	108.156	92.0898	40.1316	27.8365
Rmet_1650	met_gene4158	inner membrane protein	NC_007973	126.042	151.855	135.241	143.041	110.883	214	218.245	167.17	212.47	210.217	56.5486	61.2629	69.1345	67.3657	134.353	74.7135
Rmet_1651	met_gene4159	sensory histidine kinase in two-component regulatory system with CreB or PhoB, regulator of the CreBC regulon	NC_007973	10.6809	15.6138	22.8601	12.8958	11.3194	11.9085	12.0357	9.22535	21.1667	14.48	14.9176	17.3256	16.5329	16.1235	23.0909	17.0334
Rmet_1652	met_gene4160	DNA-binding response regulator in two-component regulatory system with CreC	NC_007973	62.8832	75.3846	134.275	105.142	57.8489	83.5461	86.4857	64.3451	91.2517	117.443	77.7515	106.385	89.5357	84.7169	85.1028	61.628
Rmet_1653	met_gene4474	putative membrane associated dehydrogenase (flavoprotein)	NC_007973	64.7293	80.9281	145.754	101.37	59.0217	85.3969	83.1667	69.7868	109.338	85.8819	85.2012	106.35	97.3125	80.2236	78.0369	60.1853
Rmet_1654	met_gene4161	Putative small protein A (tmRNA-binding)-related protein (SmpA/OmlA fragment)	NC_007973	24.927	35.6	23.9149	44.8582	5.82979	54.2868	59.2774	40.6619	46.0694	40.6207	3.64848	2.94118	7.82099	21.6135	47.7273	21.9224
Rmet_1655	met_gene4162	hypothetical protein	NC_007973	217.978	226.294	177.182	238.386	73.3732	145.007	33.2971	25.8214	54.0612	39.3378	3.22941	30.883	44.8554	95.1377	74.8323	47.3425
Rmet_1656	met_gene4163	S-transferase	NC_007973	117.547	136.206	76.1923	131.23	84.1286	217.942	222.934	167.367	145.324	181.945	27.9762	45.4737	53.759	55.8735	91.5654	53.4051
Rmet_1657	met_gene4164	hypothetical protein	NC_007973	52.1714	125.556	86.3239	113.787	5.51064	44.0643	53.4015	35.5915	89	53.6081	6.81287	4.01786	4.98795	81.4182	7.41693	6.61774
Rmet_1658	met_gene4478	hypothetical protein	NC_007973	22.9338	48.5674	51.7029	24.8897	6.55072	27.3154	24.0382	19.1618	33.6042	21.875	5.55556	5.17391	7.12422	36.9455	3.72667	3.18987
Rmet_1659	met_gene4165	toxin of the YoeB-YefM toxin-antitoxin system (fragment)	NC_007973	203.784	214.776	139.519	9	4.88489	297.71	348.022	273.879	263.919	305.014	3.30178	2.86228	3.81098	86.9461	3.9544	3.0031
Rmet_1663	met_gene4479	pili assembly chaperone, PapD family	NC_007973	59	73.0288	58.844	6.47445	5.40876	123.094	143.45	94.0288	120.958	98.0559	4.07273	3.20245	5.7561	46.6975	1.68852	1.43125
Rmet_1664	met_gene4480	fimbrial subunit	NC_007973	179.986	205.57	173.411	52.6835	269.725	304.279	318.56	259.956	317.444	248.126	156.926	145.755	151.585	18.4224	27.6409	20.0635
Rmet_1665	met_gene4168	outer membrane usher protein precursor( fimbrial usher protein)	NC_007973	135.136	140.781	130.674	5.68085	118.377	200.294	112.979	183.437	120.209	132.236	63.7069	65.4444	68.8994	4.02976	12.1156	7.43988
Rmet_1666	met_gene4169	pili assembly chaperone, required for type 1 fimbriae	NC_007973	238.698	243.861	207.063	3.44056	289.776	359.525	391.681	253.66	396.379	345.267	164.124	161.14	159.198	1.98193	2.71617	1.90184
Rmet_1667	met_gene4170	Fimbrial protein	NC_007973	134.913	127.376	129.446	2.80714	60.1338	192.864	125.633	171.343	200.812	129.425	32.716	29.1548	30.2857	5.07692	2.02524	1.6697
Rmet_1668	met_gene4166	ISCme7: transposase (DDE) IS6 family (transpositional DNA recombination); no stop codon terminating putative transposase; identical to part of Rmet_1660 except 3bp	NC_007973	174.899	193.658	163.79	18.4255	10.0414	272.213	304.958	231.376	242.027	274.946	6.76023	5.63473	8.22619	69.4518	30.8328	28.7256
Rmet_1668	met_gene4171	ISCme7: transposase (DDE) IS6 family (transpositional DNA recombination); no stop codon terminating putative transposase; identical to part of Rmet_1660 except 3bp	NC_007973	35.7883	52.6879	34.6268	1.7	2.27857	78.7721	83.7971	58.7986	72.869	68.8767	1.62195	1.69048	3.19394	1.4939	1.25914	1.13932
Rmet_1669	met_gene4172	putative Dipeptidyl aminopeptidase/acylaminoacyl-peptidase	NC_007973	40.8169	98.619	76.3287	16.469	16.0979	36.6575	39.125	28.7877	47.3245	41.3907	16.4743	7.29714	15.3977	14.2151	16.3067	10.619
Rmet_1670	met_gene4173	gamma-aminobutyrate transporter (fragment)	NC_007973	159.643	162.71	148.769	39.1049	103.444	264.831	273.17	201.34	205.667	241.545	43.7059	53.474	70.881	31.4167	47.0032	29.8383
Rmet_1671	met_gene4174	Poly(3-hydroxybutyrate) polymerase	NC_007973	63.7902	79.9865	62.3497	4.49296	48.5804	111.049	51.4861	76.5931	39.5298	45.7647	37.8778	36.2686	34.3314	2.84971	77.0876	38.4006
Rmet_1672	met_gene4175	MaoC-like dehydratase	NC_007973	155.447	179.566	146.359	13.7931	152.493	277.464	277.736	217.887	248.033	256.086	77.6821	74.7647	93.8024	5.36686	190.231	109.438
Rmet_1674	met_gene4176	putative membrane protein precursor	NC_007973	22.2966	33.7959	57.5102	6.23448	4.88957	24.4266	26.6875	20.6414	28.9933	33.3484	6.81111	5.77966	7.13873	6.63372	14.8404	10.4331
Rmet_1675	met_gene4177	putative transmembrane protein precursor	NC_007973	135	150.966	130.586	8.34266	8.88591	230.521	238.771	158.366	236.073	225.597	5.83908	5.23699	8.875	4.99408	6.61688	5.22257
Rmet_1676	met_gene4178	universal stress protein, UspA family	NC_007973	134.594	114.34	116.238	9.3931	111.801	134.653	34.3542	78.4276	63.1467	43.9281	71.8556	72.9829	74.44	71.9023	32.7846	52.8275
Rmet_1677	met_gene4179	universal stress protein, UspA family	NC_007973	51.7676	120.586	46.9724	7.63889	153.538	29.3121	23.7746	13.0909	34.1293	23.625	74.1257	84.1033	86.4412	83.6369	185.981	110.012
Rmet_1678	met_gene4180	hypothetical protein	NC_007973	175.413	217.918	197.155	78.3219	171.577	191.524	59.1366	67.9448	111.353	60.5975	104.619	117.709	123.744	142.782	171.607	125.371
Rmet_1679	met_gene4181	phage integrase family protein (fragment)	NC_007973	32.6475	31.8951	27.7535	6.73239	3.69286	55.1929	48.5278	41.8936	71.966	48.4437	3.64535	3.62791	4.10119	31.5119	20.9406	14.3077
Rmet_1680	met_gene4182	hypothetical protein	NC_007973	147.394	182.823	154.21	90.4069	183.764	249.248	273.986	198.295	217.919	227.336	135.266	132.629	143.192	149.821	89.9878	68.0653
Rmet_1681	met_gene4183	3-deoxy-D-arabino-heptulosonate-7-phosphate synthase, phenylalanine repressible	NC_007973	174.254	210.076	162.521	22.5	136.86	281.418	286.655	172.441	291.48	262.547	87.2515	117.994	115.754	131.123	27.0841	16.4894
Rmet_1682	met_gene4184	permease of the major facilitator superfamily	NC_007973	257.19	275.393	244.007	131.317	282.154	361.317	378.514	318.434	336.903	326.287	163.83	155.756	175.006	134.665	119.676	82.7589
Rmet_1683	met_gene4185	putative transporter subunit: membrane component of ABC superfamily, highly similar to yhhJ in E.coli	NC_007973	150.657	163.881	135.289	8.21277	127.679	240.81	250.686	209.608	234.648	232.388	62.8232	68.5879	70.9398	65.7048	4.46405	3.35077
Rmet_1684	met_gene4186	fused ribosome-associated ATPase: ATP-binding protein ; ATP-binding protein ; membrane protein	NC_007973	212.746	228.503	184.603	22.6594	202.782	320.865	199.05	297.237	219.649	183.574	92.7558	103.853	107.935	107.114	5.8972	4.96012
Rmet_1685	met_gene4187	putative HlyD family secretion protein, higly similar to yhil gene in E.coli	NC_007973	197.755	237.531	133.489	76.5396	125.957	325.42	278.569	289.348	146.855	232.726	115.407	119.535	138.964	160.4	38.9391	36.7585
Rmet_1686	met_gene4188	RND efflux system, outer membrane lipoprotein, NodT	NC_007973	77.0144	134.944	92.0972	11.0143	159.273	66.6099	49.2	39.7857	47.6622	52.9664	91.2588	97.5952	106.479	82.9636	6.37539	4.55589
Rmet_1687	met_gene4473	hypothetical protein	NC_007973	105.111	162.101	87.2296	13.438	148.246	58.375	32.9197	25.1079	41.7305	32.1319	86.319	99.2822	97.5521	89.858	8.40594	6.50962
Rmet_1688	met_gene4189	hypothetical protein	NC_007973	341.567	317.041	308.448	6.64085	353.317	363.551	36.6131	45.036	80.3265	50.0137	181.124	175.935	193.732	135.524	4.87742	4.60494
Rmet_1689	met_gene4190	hypothetical protein	NC_007973	33.1799	45.7222	31.5634	3.92308	2.95775	65.493	70.3028	51.461	62.5103	61.2303	1.81503	1.61905	2.59639	12.8084	2.26006	1.6967
Rmet_1690	met_gene4191	DNA-binding transcriptional dual regulator with FlhC	NC_007973	69.5827	94.4653	72.3643	25.2482	94.8944	141.757	157.929	109.655	129.179	121.879	49.1893	54.7235	41.7515	60.024	15.6452	8.70717
Rmet_1691	met_gene4192	DNA-binding transcriptional dual regulator with FlhD	NC_007973	133.271	142.405	128.858	2.21127	79.8403	209.894	48.6761	106.469	49.5906	61.3221	33.0747	40.1503	38.3455	26.6706	2.5047	2.00299
Rmet_1692	met_gene4193	DNA-binding transcriptional dual regulator, global regulator of anaerobic growth	NC_007973	12.3857	15.5594	11.6549	6.75177	17.3333	25.971	24.4526	17.4043	20.0959	19.2381	6.16471	6.59281	7.32317	6.68263	8.04636	4.84112
Rmet_1693	met_gene4194	chemotaxis sensory transducer precursor	NC_007973	198.812	177.79	147.62	9.15714	163.929	187.362	49.6763	46.0357	78.0552	65.1216	89.6213	101.491	102.592	85.741	5.74843	3.8
Rmet_1694	met_gene4195	conserved hypothetical protein	NC_007973	108.892	119.531	99.2411	37.8298	92.518	177.701	179.565	139.374	169.776	161.639	45.5723	40.355	48.0727	65.7169	26.4007	17.2547
Rmet_1695	met_gene4196	conserved hypothetical protein; putative exported protein	NC_007973	96.1329	110.811	95.8333	31.7891	104.521	156.743	142.727	140.889	132.336	137.039	46.2743	51.8678	56.9941	87.5756	56.3072	34.7878
Rmet_1696	met_gene4197	conserved hypothetical protein; putative exported protein	NC_007973	68.1127	97.0759	70.1189	8.9375	106.175	145.879	144.741	110.091	100.698	119.947	34.5673	38.5698	40.881	39.0238	5.32468	3.62162
Rmet_1697	met_gene4198	putative Histidine kinase	NC_007973	102.368	137.94	94.1517	3.9507	102.958	197.732	196.908	147.655	164.543	182.325	38.4111	46.6328	48.5723	38.7931	2.85846	2.36812
Rmet_1698	met_gene4199	two component response regulator, LuxR family	NC_007973	93.4643	110.822	93.4583	31.2222	125.469	165.943	179.835	125.887	139.108	163.141	48.9422	48.7052	61.619	43.9298	35.2419	24.6799
Rmet_1699	met_gene4200	response regulator, LuxR-family (fragment)	NC_007973	163.801	184.767	150.815	28.5986	95.6743	228.312	279.86	212.671	246.752	238.301	88.1742	97.24	106.034	125.541	15.6108	12.8242
Rmet_1700	met_gene4201	conserved hypothetical protein	NC_007973	64.9577	65.4966	53.585	2.78014	79.6573	118.23	136.379	80.6241	95.0135	120.426	40.3256	39.4884	44.7811	32.5148	2.04854	1.94969
Rmet_1701	met_gene4202	Cation/multidrug efflux system, mebrane-fusion component	NC_007973	44.6713	56.4621	91.9864	28.6986	169.541	50.8042	49.1862	33.8639	64.3467	51.3013	115.225	123.851	131.943	98.6114	20.1782	15.044
Rmet_1702	met_gene4203	multidrug efflux system protein	NC_007973	93.0355	112.793	91.4155	25.3986	94.3451	176.823	190.764	126.224	89.3919	156.98	43.731	46.4104	46.756	27.2071	13.852	9.8254
Rmet_1703	met_gene4204	Cation/multidrug efflux system outer membrane porin	NC_007973	97.0775	101.336	94.2483	5.66897	119.583	127.201	17.9944	47.2517	40.8733	26.7078	58.9607	72.6158	74.8514	56.4593	8.57447	6.56667
Rmet_1704	met_gene4205	conserved hypothetical protein; putative exported protein	NC_007973	21.6331	18.0764	17	8.21277	13.0714	18.9857	15.5175	13.3901	21.6301	14.9675	18.8908	19.1163	17.3491	26.8922	34.1429	26.0324
Rmet_1705	met_gene4206	conserved hypothetical protein; putative exported protein	NC_007973	62.8889	80.3221	63.669	9.88276	92.6	117.151	130.39	93.1507	99.5563	105.033	41.7429	47.2816	47.896	37.7558	7.33939	5.14869
Rmet_1706	met_gene4207	conserved hypothetical protein; putative exported protein	NC_007973	16.9857	28.1748	52.922	13.875	16.8112	19.8417	22.5507	11.1958	21.3108	24.7039	24.4226	25.5954	25.247	66.4379	5.7947	4.44411
Rmet_1707	met_gene4208	conserved hypothetical protein	NC_007973	189.547	197.773	166.993	3.01439	129.432	287.137	51.5357	112.693	64.2867	50.6918	67.689	73.1964	71.2515	102.952	3.92675	3.08615
Rmet_1708	met_gene4209	hypothetical protein	NC_007973	268.219	324.552	250.597	14.9783	255.657	452.963	131.097	203.576	140.535	137.788	128.365	135.276	146.294	135.427	7.99016	6.30938
Rmet_1709	met_gene4210	hypothetical protein, putative membrane protein (permease)	NC_007973	29.3261	41.5282	29.1655	2.84058	35.8571	55.3214	62.964	44.9577	46.4247	52.9041	21.6588	25.6882	28.8902	26.097	1.96785	1.63914
Rmet_1710	met_gene4211	outer membrane heavy metal efflux protein	NC_007973	142.877	166.049	124.89	28.8723	184.693	247.774	286.642	203.9	249.306	225.857	95.8735	108.735	111.97	85.6258	11.396	8.77259
Rmet_1711	met_gene4212	multidrug resistance efflux pump	NC_007973	23.8478	32.5105	44.0915	21.2535	23.7589	39.4676	37.1511	29.5603	27.6735	32.0897	41.0819	36.7381	40.7212	40.1548	15.6783	9.78834
Rmet_1712	met_gene4213	putative membrane protein	NC_007973	20.7194	29.014	29.4422	38.2411	23.0282	33.3407	24.6418	20.2206	21.2222	21.863	24.7006	18.244	23.3681	24.5091	28.7803	18.4656
Rmet_1713	met_gene4482	putative membrane protein, putative ion channel	NC_007973	146.888	171.029	147.204	203.58	249	268.86	266.72	210.052	189.2	169.345	103.87	104.382	97.6748	89.2654	89.0396	72.546
Rmet_1714	met_gene4214	conserved hypothetical protein	NC_007973	27.65	41.7292	43.6197	23.7943	25.0352	36.8071	47.4286	32.7518	44.8014	38.0476	27.4353	26.8824	27.6429	30.1879	8.18612	5.76147
Rmet_1715	met_gene4215	transcriptional regulator, Helix-turn-helix, AraC family	NC_007973	16.4571	22.7397	32.4336	8.12057	12.2357	19.6324	18.5515	13.3406	18.069	19.0884	12.9157	13.9277	15.4207	22.4606	5.43564	4.27129
Rmet_1716	met_gene4216	quinone oxidoreductase, NADPH-dependent	NC_007973	48.8394	100.462	44.7234	4.38028	82.2746	30.6115	25.5429	19.4028	27.8027	24.7682	55.7143	61.2035	63.375	49.2515	8.22684	6.43881
Rmet_1717	met_gene4217	Taurine dioxygenase	NC_007973	128.964	159.297	127.021	25.2254	153.908	237.216	273.08	194.521	173.178	194.959	53.4909	57.3118	59.1024	46.0599	15.5747	11.0795
Rmet_1718	met_gene4218	AMP-dependent synthetase and ligase	NC_007973	53.708	75.4113	92.2979	55.8169	68.2	69.3546	64.8261	51.539	72.2431	50.1448	48.3976	62.8424	58.7605	83.7561	36.7764	25.64
Rmet_1719	met_gene4219	Extra-cytoplasmic Solute Receptor	NC_007973	246.781	264.965	204.229	13.4855	183.776	386.181	182.637	309.014	247.867	184.273	88.5732	90.8963	101.13	116.952	5.50993	4.77918
Rmet_1720	met_gene4220	putative transcriptional regulator, IclR family	NC_007973	70.9577	138.164	64.5556	3.68056	120.562	43.1479	19.986	16.5655	21.2838	27.6118	72.3584	84.3953	84.6131	48.9408	4.7375	3.74627
Rmet_1721	met_gene4221	Propionyl-CoA carboxylase beta chain	NC_007973	20.5	28.021	20.4895	22.1408	33.8252	31.4161	21.6222	15.9929	15.3562	20.0662	15.8333	19.503	25.6886	19.5269	10.4233	7.29412
Rmet_1722	met_gene4222	Acyl-CoA dehydrogenase, long-chain specific	NC_007973	44.1064	69.8844	47.0552	7.50345	114.655	102.867	102.645	75.2192	60.2517	84.7632	25.1486	74.0457	71.6257	25.0409	67.3511	28.1039
Rmet_1722	met_gene4223	Acyl-CoA dehydrogenase, long-chain specific	NC_007973	74.9714	96.3542	134.451	76.6738	74.7183	105.143	105.445	94	98.6892	90.0268	71.8294	82.9706	87.1463	100.617	78.8446	51.1327
Rmet_1724	met_gene4224	Acetyl-CoA carboxylase biotin carboxylase subunit	NC_007973	58.2624	95.2721	61.5034	12.9007	93.4722	136.688	133.359	101.771	84.2384	102.627	25.0682	30.1494	29.6959	27.9827	52.8723	29.5529
Rmet_1725	met_gene4225	conserved hypothetical protein	NC_007973	79.0144	85.4306	71.6224	37.6761	76.4476	144.124	139.676	117.179	101.262	118.745	49.2012	52.5353	53.2439	52.2663	85.1082	46.931
Rmet_1726	met_gene4226	Extra-cytoplasmic Solute Receptor	NC_007973	49.8069	94.5986	41.9658	7.46207	73.5479	53.2297	28.3475	21.0552	26.7582	24.1589	48.5511	52.7356	45.7076	35.5029	83.5392	54.7275
Rmet_1727	met_gene4227	putative acyl-CoA transferase/carnitine dehydratase	NC_007973	107.302	102.593	96.6597	7.78014	10.1748	194.856	210.471	160.576	175.966	168.174	3.49412	3.72024	4.16168	46.4491	23.9538	14.0543
Rmet_1728	met_gene4228	major facilitator superfamily (MFS) metabolite/H+ symporter (fragment)	NC_007973	76.3333	107.658	74.7413	21.0068	157.308	143.26	169.16	128.945	108.073	142.268	70.9086	91.7273	90.1053	42.7235	141.429	92.8951
Rmet_1728	met_gene4483	major facilitator superfamily (MFS) metabolite/H+ symporter (fragment)	NC_007973	38.2256	48.9353	37.9191	6.55797	46.9348	78.8593	89.9926	59.6594	66.8723	69.8	23.6933	27.8333	28.1902	31.65	52.3709	26.9556
Rmet_1731	met_gene4229	conserved hypothetical protein	NC_007973	104.54	115.007	98.3451	42.9231	37.0496	197.871	167.5	155.82	168.658	131.172	21.6071	23.1667	24.6506	60.2952	34.4633	18.1871
Rmet_1732	met_gene4230	transcriptional regulator, AraC family	NC_007973	76.8643	91.7292	80.9225	41.7552	75.9862	116.535	85.1111	65.7448	63.4094	71.3766	48.8229	52.5523	55.7633	68.8837	115.266	69.8234
Rmet_1733	met_gene4231	outer membrane protein (porin)	NC_007973	15.3333	33.9931	29.3759	6.19286	95.3125	19.5797	21.9185	15.4786	17.0903	20.9133	13.744	47.1548	79.6951	17.509	25.8249	51.4206
Rmet_1734	met_gene4232	putative esterase of the alpha/beta hydrolase fold	NC_007973	23.875	35.5282	25.7266	7.85714	60.85	52.8623	53.554	39.5643	37.4041	34.2245	33.8614	42.2994	41.6964	24.7605	57.465	37.9164
Rmet_1735	met_gene4233	General substrate transporter:Major facilitator superfamily MFS_1	NC_007973	136.29	138.873	123.842	1.42958	108.915	219.052	48.1045	143.609	89.4028	51.7724	47.2012	52.8606	54.4136	69.8232	139.822	89.4781
Rmet_1736	met_gene4235	cytochrome b561	NC_007973	30.0725	46.3571	69.3699	28.705	28.9281	38.8015	36.9776	25.5507	38.7847	34.1293	57.5904	59	58.9879	58.784	38.2772	49.5957
Rmet_1737	met_gene4234	outer membrane efflux protein, putative copper/silver efflux system	NC_007973	111.277	125.868	103.986	157.486	128.148	191.748	207.064	163.624	184.703	165.617	51.7	72.7368	72.8554	55.1386	148.576	84.3123
Rmet_1738	met_gene4236	Cellulose synthase (UDP-forming), putative glycosyl transferase	NC_007973	64.6043	96.5493	68.2411	125.811	98.1643	151.71	140.848	114.23	94.2703	103.624	50.5412	32.4438	41.8253	54.497	110.335	57.6485
Rmet_1739	met_gene4237	conserved hypothetical protein; putative exported protein	NC_007973	41.7536	60.3099	55.8919	77.0142	41.0993	66.4519	55.0827	45.1825	37.5172	42.9524	55.439	57.5868	62.0479	94.4345	126.51	83.7569
Rmet_1740	met_gene4238	putative membrane protein	NC_007973	182.338	212.203	175.843	186.538	103.303	296.596	329.387	273.483	167.027	250.603	79.731	68.6607	68.1786	94.6228	130.115	84.8533
Rmet_1741	met_gene4239	universal stress protein, UspA family	NC_007973	105.116	120.406	98.6224	151.593	157.34	203.158	228.818	165.514	166.041	162.114	88.6886	103.006	104.557	65.8712	177.255	99.3146
Rmet_1742	met_gene4240	putative glutamine amidotransferase	NC_007973	80.8921	84.6458	79.9366	114.42	95.8099	137.574	171.594	131.907	126.352	135.725	59.4167	58.2222	68.1084	55.7892	169.083	84.6121
Rmet_1743	met_gene4241	putative Transcriptional regulator, helix-turn-helix, AraC family	NC_007973	35.4783	58.4069	37.6383	74.3944	26.9014	99.7737	100.162	66.705	66.25	75.6284	11.6364	9.29762	14.6463	19.7711	53.3722	25.4708
Rmet_1744	met_gene4242	putative Acyl-CoA synthetase (AMP-forming)/AMP-acid ligase II	NC_007973	23.9781	60.0284	26.2643	31.4326	17.9149	25.993	30.708	19.7357	31.0069	24.9589	16.3832	27.9461	30.6988	47.3576	27.7098	25.5046
Rmet_1746	met_gene4243	putative transposase (fragment)	NC_007973	156.489	172.589	131.007	159.722	186.183	288.172	301.466	246.978	171.611	259.324	61.9387	78.5854	92.8889	78.7988	64.7843	37.4361
Rmet_1747	met_gene4485	conserved hypothetical protein	NC_007973	182.614	192.844	167.224	211.364	5.13194	260.869	275.301	243.932	303.904	256.967	4.43353	3.63372	4.92899	105.964	173.029	102.792
Rmet_1748	met_gene4244	RND efflux system, outer membrane lipoprotein, NodT	NC_007973	154.496	164.336	138.683	175.769	90.9444	237.355	252.958	211.683	247	234.296	66.8555	63.6532	64.5799	87.2412	168.317	91.95
Rmet_1749	met_gene4245	RND efflux pump, membrane fusion protein, CzcB subfamily	NC_007973	97.4493	241.986	96.8662	293.669	24.7606	40.5899	34.5368	25.2878	99.0552	39.396	73.8935	16.3795	23.3515	147.226	183.839	115.688
Rmet_1750	met_gene4246	cation/multidrug efflux pump, RND family	NC_007973	138.944	152.27	140.528	177.931	101.472	231.29	222.73	189.151	235.311	225.222	57.7216	65.1092	61.0523	99.8941	205.205	112.211
Rmet_1751	met_gene4247	DNA-binding response regulator in two-component regulatory system with AgrS	NC_007973	180.37	175.909	151.176	185.65	82.8333	278.129	301.453	248.7	58.7415	266.973	63.9941	76	70.4756	95.976	174.947	104.752
Rmet_1752	met_gene4248	signal transduction histidine kinase, heavy metal sensor	NC_007973	40.2238	93.777	50.9241	62.0208	171.084	25.3172	18.0423	12.0759	27.4865	20.2933	98.0857	115.402	82.4826	75.9706	68.5836	123.539
Rmet_1754	met_gene4249	conserved hypothetical protein; putative membrane protein	NC_007973	22.9562	35.1736	24.6115	83.7465	47.169	31.2609	34.3897	25.1799	17.6414	26.7651	41.8	64.4294	60.8072	15.4235	51.5296	70.1246
Rmet_1755	met_gene4250	extra-cytoplasmic solute receptor protein	NC_007973	63.9021	136.252	119.91	126.685	66.6667	74.7448	70.2083	59.7877	27.9145	54.634	78.452	107.546	74.2674	22.0706	111.601	117.462
Rmet_1756	met_gene4251	putative acyl-CoA transferase/carnitine dehydratase	NC_007973	24.1232	30.1818	30.3592	31.4571	26.1206	36.5214	27.554	21.6268	13.6528	24.28	19.2164	17.8235	19.5818	16.9162	26.3562	19.1079
Rmet_1757	met_gene4252	Transcriptional regulator, LysR family	NC_007973	136.221	166.479	134.692	214.37	64.6897	198.903	110.757	185.959	87.8133	99.9329	23.8457	29.233	33.432	83.1176	131.525	75.8677
Rmet_1758	met_gene4253	conserved hypothetical protein	NC_007973	36.5	47.7483	34.2857	63.3239	34.2113	84.0507	74.8214	55.7246	64.5175	54.0523	42.7844	94.1647	71.497	27.6667	167.873	91.3131
Rmet_1759	met_gene4254	fused transporter subunits of ABC superfamily: ATP-binding components	NC_007973	82.766	99.7361	78.1748	128.049	100.634	123.846	70.5986	113.768	76.9866	71.1039	41.3125	48.4302	49.2982	43.4942	167.877	90.3544
Rmet_1760	met_gene4255	Alpha/beta hydrolase fold precursor	NC_007973	152.138	234.451	151.972	176.277	124.112	104.036	52.6861	43.6929	67.5694	60.1014	114.657	109.952	141.485	117.192	51.37	41.2188
Rmet_1761	met_gene4256	conserved hypothetical protein	NC_007973	30.0588	39.0986	29.8333	43.8071	48.3239	60.3309	67.3188	44.4965	48.1918	44.8027	23.4353	24.9583	28.7904	28.9277	49.1278	23.1341
Rmet_1762	met_gene4257	putative membrane protein fused with conserved domain	NC_007973	42.2647	71.7482	37.3577	88.1277	61.0851	77.5852	59.7015	41.5942	41.979	46.6871	26.6852	28.1657	33.7239	32.7879	59.429	36.0442
Rmet_1763	met_gene4258	conserved hypothetical protein	NC_007973	162.08	186.31	155.128	227.757	180.557	258.381	274.597	227.9	258.701	229.823	79.6294	90.1607	96.6446	105.5	181.009	103.155
Rmet_1764	met_gene4259	conserved hypothetical protein ; putative acyltransferase	NC_007973	33.0741	54.5071	84.6828	36.5603	35.3099	38.1333	33.2889	28.0147	32.4514	31.4028	63.2169	88.5629	77.8037	49.0727	40.8937	41.2288
Rmet_1765	met_gene4260	conserved hypothetical protein	NC_007973	123.561	131.556	116.824	148.574	154.752	197.892	209.266	172.725	211.986	182.952	85.2965	97.0296	94.7619	84.006	182.272	107.784
Rmet_1766	met_gene4261	glutamate decarboxylase B, PLP-dependent	NC_007973	29.913	47.75	59.7315	47.8929	35.8714	40.1791	41.6439	31.2409	47.6875	45.4653	48.4756	64.2771	60.4969	52.6331	53.887	71.3416
Rmet_1767	met_gene4262	Transcriptional regulator, LysR family	NC_007973	63.5725	62.1608	53.7133	88.5141	79.7817	114.444	120.43	92.5175	95.5137	92.54	46.0592	51.1607	52.1775	40.2814	225.802	128.081
Rmet_1768	met_gene4263	N-Acetyl-gamma-glutamyl-phosphate reductase	NC_007973	186.712	206.594	147.757	198.326	165.308	302.489	313.594	225.885	285.697	283.313	89.8862	98.1131	96.5854	103.994	185.742	99.4863
Rmet_1769	met_gene4264	Extra-cytoplasmic Solute Receptor	NC_007973	48.6691	58.8958	41.0282	74.7778	55.7793	88.838	48.482	58.4789	38.1224	38.777	21.4706	36.1105	36.9053	43.9345	73.5419	38.5387
Rmet_1770	met_gene4265	Asp-tRNA Asn / Glu-tRNA Gln amidotransferase A subunit or related amidase	NC_007973	30.6547	43.1197	76.1143	44.6364	26.9786	40.8444	38.2353	31.7857	46.6575	41.8151	46.2424	54.8393	49.753	52.0848	205.301	126.122
Rmet_1771	met_gene4266	conserved hypothetical protein	NC_007973	129.248	175.507	190.514	205.379	352.901	181.151	189.986	151.809	152.076	140.283	284.97	323.298	297.246	194.096	384.612	244.12
Rmet_1772	met_gene4267	GCN5-related N-acetyltransferase	NC_007973	29.0593	35.3453	24.964	63.4397	45.0214	50	20.4701	16.3696	17.1172	21.4082	18.2424	21.4048	24.7439	27.4881	32.4459	37.935
Rmet_1773	met_gene4269	putative Glyoxalase/bleomycin resistance protein/dioxygenase	NC_007973	69.4604	104.483	98.0851	112.84	161.268	92.3066	88.6812	70.0211	70.6483	76.9396	52.4529	102.394	101	75.0651	136.517	145.808
Rmet_1774	met_gene4268	Transcriptional regulator, LysR family	NC_007973	10.7714	17.9514	12.007	19.7083	13.028	22.5674	22.8671	14.7153	16.7027	29.7237	8.62209	7.97714	15.1243	17.4535	12.5094	7.88889
Rmet_1775	met_gene4270	putative FAD/FMN-containing dehydrogenase	NC_007973	13.0979	20.9184	25.8601	16.3706	5.48571	15.021	18.4029	12.75	23.2517	19.5789	8.46286	4.59884	6.23529	25.8284	11.9938	9.97313
Rmet_1776	met_gene4271	beta-lactamase/D-alanine carboxypeptidase	NC_007973	144.21	222.593	116.801	248.14	199.301	87.5441	63.6861	49.2158	57.0473	58.5235	104.935	117.243	117.44	106.575	146.974	98.9245
Rmet_1777	met_gene4272	putative Na/Pi cotransporter II-related precursor	NC_007973	29.9859	45.6759	26.8681	54.9521	41.049	69.6294	75.0993	50.8333	52.9	56.5	13.608	15.5	14	16.0117	59.5981	27.5015
Rmet_1778	met_gene4273	conserved hypothetical protein, putative Glyoxalase/bleomycin resistance protein/dioxygenase	NC_007973	51.8921	62.3542	50.2324	95.1818	88.5931	108.23	103.715	79.3453	81.8912	94.2973	37.6529	45.8343	36.2831	38.5536	110.404	71.038
Rmet_1779	met_gene4274	conserved hypothetical protein	NC_007973	138.503	157.354	121.938	204.572	171.077	223.368	190	203.393	198.18	156.588	78.7816	87.3793	84.343	67.3099	144.343	94.2326
Rmet_1780	met_gene4275	conserved hypothetical protein, putative methyltransferase	NC_007973	26.2374	33.9028	36.7847	34.1831	30.951	34.7914	38.1727	26.4255	39.8881	34.7852	24.0405	30.485	26.8537	24.503	29.0461	22.0514
Rmet_1781	met_gene4276	Catechol 1,2-dioxygenase	NC_007973	41.3357	51.7517	41.3262	69.1655	57.44	61.7254	73.3862	60.6736	74.6913	53.8385	33.0571	48.7543	38.5824	40.8462	83.6132	51.0703
Rmet_1782	met_gene4277	Phenol hydroxylase P5 protein (Phenol 2-monooxygenase P5 component)	NC_007973	18.0435	26.1972	54.3791	27.0141	16.6923	22.8102	23.2553	19.5857	36.8759	24.9	29.7784	38.2706	25.5422	27.1205	29.4343	22.7411
Rmet_1784	met_gene4278	Phenol hydroxylase P3 protein (Phenol 2-monooxygenase P3 component)	NC_007973	62.05	62.1181	62.0423	86.4178	79.6224	101	118.167	75.4965	113.02	95.2338	36.4767	38.8457	45.8129	39.7661	133.252	74.7147
Rmet_1785	met_gene4279	Phenol hydroxylase P2 protein (Phenol 2-monooxygenase P2 component)	NC_007973	141.2	189.215	108.277	171.576	139.352	82.8248	29.2826	21.7254	30.8042	31.4228	58.7193	71.3882	93.6098	97.6	98.1788	70.5559
Rmet_1786	met_gene4280	Phenol hydroxylase P1 protein (Phenol 2-monooxygenase P1 component)	NC_007973	34.029	64.5417	44.8248	62.6143	32.3913	43.7429	41.2409	31.8	40.8403	31.226	23.9702	28	28.5915	42.3455	37.6181	25.2766
Rmet_1788	met_gene4281	transcriptional regulator of phenol hydroxylase genes, Fis family	NC_007973	87.3478	185.613	106.373	158.25	30.3732	73.9118	42.8881	37.2571	43.6084	38.5578	85.6037	63.619	60.2349	102.174	135.238	119.11
Rmet_1789	met_gene4282	transcriptional regulator, GntR-family	NC_007973	28.3841	36.2183	24.617	43.1739	30.7	59.7842	46.7214	34.8394	28.5714	54.4966	19.0904	18.5298	31.9518	33.0719	35.0225	23.5399
Rmet_1790	met_gene4283	glycolate oxidase subunit GlcD	NC_007973	61.0072	88.338	53.0274	136.761	105.958	75.3704	41.9627	32.7464	35.8082	32.6319	68.5808	80.1964	84.821	78.4909	146.288	86.5719
Rmet_1791	met_gene4284	Efflux transporter, RND family, MFP subunit	NC_007973	89.1159	125.161	71.2324	139.464	85.1389	79.2714	65.9779	50.7801	59.4414	47.1769	51.5789	64.8452	65.7485	71.9695	39.9119	47
Rmet_1792	met_gene4285	ABC transporter related, ATP binding	NC_007973	147.993	189.726	105.612	209.31	135.524	168.267	37.9627	32.4818	42.5282	35.7746	72.8802	77.982	75.1867	82.012	83.3961	94.7704
Rmet_1793	met_gene4286	ABC transporter, permease protein precursor	NC_007973	93.1765	111.847	77.4965	153.273	223.93	167.504	200.936	132.113	123.17	144.682	47.5353	110.137	113.806	59.9583	89.0872	46.6458
Rmet_1794	met_gene4287	conserved hypothetical protein	NC_007973	153.058	160.103	127.486	182.385	88.2797	143.336	46.8759	39.1295	46.8322	45.4228	107.102	118.419	118.224	102.407	82.9511	115.477
Rmet_1795	met_gene4288	transcriptional regulator, LysR-family	NC_007973	115.014	147.811	97.8056	169.041	126.853	219.922	209.19	169.615	145.378	206.47	77.5202	83.614	101.635	63.2976	179.225	87.6982
Rmet_1796	met_gene4289	efflux transporter permease	NC_007973	15.6739	21.5175	33.9429	21.8794	8.67133	23.25	18.1838	16.9137	18.4897	19.9456	14.9819	14.6941	14.4485	22.5939	31.2361	22.1558
Rmet_1797	met_gene4290	hypothetical protein	NC_007973	19	25.993	44.3261	23.4894	16.6143	22.2059	23.1223	18.3043	19.6483	21.4653	26.2202	29.7661	26.8606	32.3353	22.9681	17.9578
Rmet_1798	met_gene4291	conserved hypothetical protein	NC_007973	73.7391	179.678	81.8451	179.683	67.0638	78.4511	67.4436	48.6884	53.2222	48.6216	85.8049	83.9819	83.2349	87.6826	133.868	95.3219
Rmet_1799	met_gene4292	transcriptional regulator, ArsR family	NC_007973	210.572	258.363	209.868	260.153	218.208	326.865	313.282	232.014	340.624	320.702	116.489	136.169	137.604	127.769	201.703	108.534
Rmet_1800	met_gene4293	putative transcriptional regulator, MarR family	NC_007973	43.5899	65.1438	54.0429	72.8112	32.9577	57.7071	52.562	40.1286	44.7847	45.8267	70.8059	58.6784	64.8788	81.6959	72.4106	49.0062
Rmet_1801	met_gene4294	Extra-cytoplasmic Solute Receptor	NC_007973	59.3121	88.75	92.3655	145.238	66.1761	103.231	102.163	79.3958	87.7114	89.8026	68.9885	66.4343	65.1059	99.1744	123.323	74.3431
Rmet_1802	met_gene4295	sulfatase	NC_007973	25.223	45.7203	30.5915	38.4113	110.552	30.5507	29.5971	21.4203	27.9116	26.3378	24.5146	25.5029	32.0788	30.6826	82.5167	70.2
Rmet_1803	met_gene4296	CDP-alcohol phosphatidyltransferase	NC_007973	25.9091	41.6174	57.7397	57.5208	29.5417	39.6573	39.5563	32.4825	38.5166	39.8212	60.3371	68.5115	55.4302	66.4826	152.247	85.358
Rmet_1804	met_gene4297	oxidoreductase, 2OG-Fe(II) oxygenase family	NC_007973	72.2465	84.4621	73.125	32.1357	78.3493	147.388	155.674	109.943	120.562	132.913	44.5799	49.9583	51.0361	61.4909	101.05	47.5191
Rmet_1805	met_gene4298	conserved hypothetical protein	NC_007973	64.1549	90.6	60.5208	100.785	15.5315	94	79.4167	60.7222	55.1892	72.5526	14.0862	16.7209	15.3988	49.5088	23.1855	40.0366
Rmet_1806	met_gene4486	hypothetical protein	NC_007973	239.696	340.848	325.655	177.431	469.793	280.914	242.655	171.576	214.628	231.47	252.671	379.976	371.765	298.018	164.303	156.094
Rmet_1807	met_gene4299	ADP-glucose pyrophosphorylase	NC_007973	102.784	113.783	101.818	124.354	80.7273	194.043	55.75	58.1915	70.2292	41.7285	33.2807	36.6488	36.8545	76.3036	95.8822	58.1845
Rmet_1808	met_gene4300	phosphoenolpyruvate phosphomutase	NC_007973	13.0507	17.6621	24.2766	23.0764	15.0671	17.1181	20.1389	16.8897	20.1477	19.1299	16.5086	23.977	24.6647	23.8225	18.0723	15.7253
Rmet_1809	met_gene4301	phosphonopyruvate decarboxylase	NC_007973	25.8676	34.5493	39.1667	35.2143	19.6268	41.8394	43.1151	31.7914	43.3014	34.54	20.2381	30.3018	25.5549	28.1024	26.1987	23.7672
Rmet_1810	met_gene4302	2-aminoethylphosphonate-pyruvate transaminase	NC_007973	12.951	19.0205	13.5634	22.1111	44.8958	25.1631	30.3706	20.6761	21.8322	23.1325	14.4885	16.5491	19.0468	4.98246	16.3133	7.26269
Rmet_1811	met_gene4303	putative hydrolase	NC_007973	126.115	165.786	124.14	181.105	156.483	230.77	248.562	183.964	212.462	210.08	81.0465	107.647	118.727	76.8024	1.70164	1.43925
Rmet_1812	met_gene4304	dioxygenase, iron-sulfur subunit	NC_007973	26.8175	35.6619	58.0876	35.1397	20.9137	23.5839	24.8296	19.709	23.5775	24.6111	38.3939	42.9202	37.122	41.4383	41.4536	32.2057
Rmet_1813	met_gene4305	acyl-CoA transferase/carnitine dehydratase	NC_007973	17.2406	29.0786	17.3986	38.1898	50.8188	22.6364	23.2923	14.75	17.6643	15.0779	48.7117	50.4049	48.6235	29.1438	55.6633	43.3217
Rmet_1814	met_gene4306	acyl-CoA dehydrogenase, short-chain specific	NC_007973	57.2463	74.4706	57.6131	92.029	49.6912	101.066	41.1471	78.3529	24.3214	36.5	36.6037	34.575	31.25	61.3519	82.8279	47.5
Rmet_1815	met_gene4307	Extra-cytoplasmic Solute Receptor	NC_007973	33.7313	40.8786	34.1087	20.7482	42.0362	54.4853	49.4211	48.0515	43.922	35.2333	26.1481	26.3625	29.0559	29.8841	28.763	19.4665
Rmet_1816	met_gene4308	acyl-CoA dehydrogenase, short-chain specific	NC_007973	58.6741	84.3478	69.0741	123.619	59.2806	67.5896	34.1185	28.6957	31.4336	32.539	22.9695	25.319	24.0494	64.7485	87.1374	55.642
Rmet_1817	met_gene4309	transcriptional regulator, IclR-family	NC_007973	23.1111	25.6286	24.8993	26.518	9.94286	34.0827	26.4887	22.1259	19.4056	19.2917	16.7546	10.0552	12.3086	16	26.1639	19.3567
Rmet_1818	met_gene4310	transcriptional regulator (IclR family)	NC_007973	13.8905	18.7214	44.9779	25.8043	14.0935	17.7556	17.8963	15.3556	22.3944	17.4172	21.4337	32.0982	27.8834	39.7091	26.11	17.4939
Rmet_1819	met_gene4311	TonB-dependent siderophore receptor	NC_007973	114.75	144.014	84.3841	162.507	156.271	93.9023	23.687	18.2889	21.5139	20.0979	75.2025	73.8293	71.0732	79.9512	131.868	72.3574
Rmet_1820	met_gene4312	phosphoribosylglycinamide formyltransferase 2	NC_007973	208.222	219.838	208.059	235.737	82.8913	255.404	336.681	285.752	336.035	299.048	72.9325	90.2086	87.239	87.2209	105.926	100.848
Rmet_1821	met_gene4313	MscS-like transporter with mechanosensitive ion channel.	NC_007973	102.582	98.4604	78.8897	125.843	116.264	192.373	167.361	134.662	157.029	134.313	54.5342	80.537	85.9437	57.3374	157.875	92.6302
Rmet_1822	met_gene4314	metal-dependent phosphohydrolase, HD subdomain	NC_007973	28.437	44.4599	68.2721	60.5441	23.3094	19.7239	18.6861	14.963	26.3262	20.7793	51.7758	57.4479	51.5031	61.3625	31.1644	29.2956
Rmet_1823	met_gene4315	conserved hypothetical protein	NC_007973	143.644	133.6	118.094	37.8235	143.547	194.477	38.4923	63.8074	32.3099	37.9733	65.3642	72.2638	75.037	34.4875	130.017	77.6981
Rmet_1824	met_gene4316	ankyrin repeat protein (ANK)	NC_007973	66.7746	104.83	61.6897	97.7639	104.559	90.1338	91.2746	71.2639	81.9664	89.5695	65.6836	88.1552	83.6726	66.6069	79.4877	70.1573
Rmet_1825	met_gene4317	putative metallodependent hydrolase, TatD family	NC_007973	19.3566	44.9521	45.5035	40.9792	21.6923	26.6143	25.1667	17.7622	25.3716	22.6054	26.436	31.7829	28.2892	57.3471	18.7962	19.7583
Rmet_1826	met_gene4318	type IV fimbrial biogenesis protein PilZ	NC_007973	46.9789	53.6759	46.3958	88.4444	35.7103	103.628	83.5986	79.7755	63.1689	82.3133	11.9829	13.3918	15.908	27.7588	60.0061	30.7942
Rmet_1827	met_gene4319	DNA polymerase III, delta prime subunit	NC_007973	13.1871	29.4444	15.4097	22.6345	40.2917	17.7746	19.0496	12.5594	17.5959	15.3709	42.7457	58.5207	52.0898	28.7083	75.5633	62.8209
Rmet_1828	met_gene4320	thymidylate kinase (dTMP kinase)	NC_007973	24.7194	35.2671	28.7724	44.8601	50.6233	52.4965	59.8652	41.6276	34.4702	47	35.4773	40.1029	45.0059	24.5523	33.7662	21.1899
Rmet_1829	met_gene4321	conserved hypothetical protein	NC_007973	66.6525	96	62.6573	120.021	33.4336	70.0638	15.9855	18.5175	17.25	15.651	19.5647	22.7485	24.3434	68.0412	119.698	74.6196
Rmet_1830	met_gene4322	putative glycine cleavage T protein (aminomethyl transferase)	NC_007973	59.4028	75.9333	55.9931	97.5385	48.4861	91.972	91	73.8542	68.5	75.8831	27.483	22.92	31.2948	59.3023	87.4738	49.3966
Rmet_1831	met_gene4323	conserved hypothetical protein	NC_007973	8.19149	10.4138	13.1181	14.6154	10.8582	12.9357	10.8786	8.90071	12.6986	9.46622	15.6358	18.7151	16.4852	14.4529	26.6897	16.6175
Rmet_1832	met_gene4324	conserved hypothetical protein	NC_007973	32.9574	80.5205	80.8803	32.2587	19.7746	30.6454	15.2929	13.1773	11.3401	15.8121	26.5057	45.5805	44.0588	46.4678	45.6887	50.5753
Rmet_1833	met_gene4325	predicted acyltransferase	NC_007973	167.643	200.778	167.336	235.089	171.62	288.259	301.861	223.014	241.376	241.816	99.1337	102.468	101.458	111.135	191.677	112.545
Rmet_1834	met_gene4326	transcriptional regulator, GntR-family	NC_007973	84.8357	115.745	63.0616	136.883	109.8	65.5241	33.4296	26.3448	30.7192	27.9803	61.2159	59.8971	62.2924	66.3491	107.482	72.0379
Rmet_1835	met_gene4327	putative dehydrogenase, with NAD(P)-binding Rossmann-fold domain	NC_007973	80.507	90.7397	55.8671	79.6667	65.007	47.2128	11.9706	10.035	12.4392	12.6711	17.8412	34.0407	29.2202	34.5353	82.6497	50.1566
Rmet_1836	met_gene4328	conserved hypothetical protein	NC_007973	190.263	210.829	185.029	276.565	195.232	258.562	101.796	184.763	80.3901	85.4621	100.121	98.2061	104.354	112.646	162.63	99.4159
Rmet_1837	met_gene4329	putative class II aldolase	NC_007973	22.3657	38.6115	12.7647	35.1241	24.7956	11.8456	5.1791	4.52941	5.31206	3.94771	22.1667	24.2988	22.323	22.1313	23.4548	17.5463
Rmet_1838	met_gene4330	MFS transporter, ACS family	NC_007973	12.4662	25.5547	14.9627	20.8175	24.5985	16.2667	16.5882	10.8667	16.2734	13.4755	25.561	32.9018	35.6951	29.7375	38.115	35.2531
Rmet_1839	met_gene4331	hydroxypyruvate isomerase	NC_007973	84.437	103.683	81.9779	122.586	83.4964	165.067	162.4	126.841	116.134	137.986	40.8642	47.642	51.9057	53.4815	85.1291	48.2965
Rmet_1840	met_gene4332	nucleoside-diphosphate-sugar epimerase	NC_007973	89.0809	73.8551	82.9118	108.929	78.7234	139.146	67.1838	105.62	93.6828	53.5163	51.7784	47.7108	51.2317	49.5951	85.4395	52.2439
Rmet_1841	met_gene4333	4-hydroxybenzoyl-CoA thioesterase	NC_007973	96.5809	122.748	98.2899	143.806	190.23	167.898	193.836	144.928	137.517	142.217	94	104.159	99.8049	67.0556	98.5487	64.1855
Rmet_1842	met_gene4334	Extra-cytoplasmic Solute Receptor	NC_007973	20.1985	19.0216	19.0511	33.7391	25.5036	40.1176	49.9338	32.8603	33.7394	31.0556	9.27711	9.09756	11.6951	18.7778	26.8903	14.0185
Rmet_1843	met_gene4335	ssterase/lipase	NC_007973	58.0741	80.036	81	89.7319	74.7122	88.1136	81.5338	56.2105	71.5455	64.7361	75.0714	82.8889	95.5636	81.3765	96.317	73.7625
Rmet_1844	met_gene4336	conserved hypothetical protein	NC_007973	20	36.2681	52.2353	37.7518	16.1884	17.5926	14.8593	13.073	19.3475	13.7161	29.4364	41.4939	34.0559	33.5741	84.8758	40.5266
Rmet_1845	met_gene4337	putative peptidase, S33 family	NC_007973	95.0896	111.558	85.7029	141.583	120.691	170.09	124.182	121.37	125.221	96.7124	42.528	48.8902	56.3563	48.3727	165.774	94.4236
Rmet_1846	met_gene4338	conserved hypothetical protein	NC_007973	88.9556	93.2536	82.5441	132.985	127.314	158.971	183.058	138.095	136.773	141.74	49.3963	48.5061	66.3438	50.646	149.232	81.7524
Rmet_1847	met_gene4339	Glutathione S-transferase	NC_007973	188.197	196.05	169.362	225.297	121.993	286.941	27.8582	62.6957	31.8531	27.3154	74.4383	85.9141	81.7669	79.2875	186.098	110.312
Rmet_1848	met_gene4340	Ribulose-5-phosphate 4-epimerase or aldolase	NC_007973	19.3986	30.4014	23.4414	22.6597	18.531	27.2966	28.5035	15.0204	22.3673	39.8278	21.0343	15.2644	29.7929	33.3529	23.9478	23.2471
Rmet_1849	met_gene4341	putative oxidoreductase/alcolhol dehydrogenase	NC_007973	109.333	113.221	102.294	128.098	146.889	167.521	79.1071	130.434	115.367	79.8926	86.3333	100.151	93.7006	81.6928	178.607	107.501
Rmet_1850	met_gene4472	conserved hypothetical protein	NC_007973	76.2446	87.8288	70.9583	100.056	68.8451	149.92	148.813	100.736	119.507	128.973	35.244	41.2695	40.988	55.6867	79.9544	42.4618
Rmet_1851	met_gene4342	short-chain dehydrogenase/reductase SDR	NC_007973	99.6596	107.432	92.3846	147.493	146.769	160.424	160.162	133.551	166.5	152.52	54.8161	69.0694	56.9825	45.6744	80.96	45.7609
Rmet_1852	met_gene4343	Acyl-CoA dehydrogenase	NC_007973	29.3571	39.7431	29.1748	49.8611	41.8881	63.2746	67.3571	48.8182	48.669	55.9205	26.0357	28.5291	29.9281	28.1183	77.3215	40.5394
Rmet_1853	met_gene4344	acetyl-CoA acetyltransferase / thiolase	NC_007973	74.2958	84.4589	63.3427	91.3194	87.3931	123.845	123.826	98.2083	116.128	114.364	38.05	44.2809	46.0756	37.1813	107.219	51.311
Rmet_1854	met_gene4345	nicotinamidase/pyrazinamidase	NC_007973	194.922	168.71	130.338	104.092	135.972	160.9	39.0145	37.6738	36.2603	42.9865	52.9708	64.3837	60.6071	52.4706	56.0325	83.2391
Rmet_1855	met_gene4346	fused 3-hydroxybutyryl-CoA epimerase and delta(3)-cis-delta(2)-trans-enoyl-CoA isomerase and enoyl-CoA hydratase ; 3-hydroxyacyl-CoA dehydrogenase	NC_007973	19.2113	28.38	20.8194	40.6056	29.958	41.1127	41.4255	30.4	31.7829	34.3137	10.7045	9.98286	12.4593	9.21302	27.403	15.087
Rmet_1856	met_gene4347	lysine transporter	NC_007973	114.206	160.503	109.938	211.215	169.542	189.679	191.461	147.993	143.604	152.866	93.6229	108.965	126.864	118.533	246.316	128.776
Rmet_1857	met_gene4348	hypothetical protein	NC_007973	14.0429	31.2109	36.4789	32.7063	5.62238	19.7324	22.2158	15.1103	24.1351	20.053	8.39884	7.85632	9.4	38.2093	26.8261	19.8293
Rmet_1858	met_gene4349	leucine/isoleucine/valine transporter subunit (ABC superfamily)	NC_007973	62.5745	67.1469	59.8252	96.6154	37.0282	95.3813	19.2536	19.7413	22.1301	19.4626	25.1361	27.2209	27.3869	38.0947	77.6102	46.872
Rmet_1859	met_gene4350	leucine/isoleucine/valine ABC-like transporter / ATPase subunit	NC_007973	62.6364	70.863	57.7793	87.0486	47.3403	109.938	118.134	94.8163	114.286	107.894	16.642	23.5491	24.5917	44.3274	85.3866	49.5582
Rmet_1860	met_gene4351	ABC-type transporter, permease component	NC_007973	306.972	375.574	283.272	430.389	76.4965	442.007	122.979	144.084	120.933	99.8792	138.977	82.2601	103.491	180.769	84.9277	105.481
Rmet_1861	met_gene4352	ABC-type transporter, permease component: HAAT family	NC_007973	76.6397	76.2774	78.1556	102.775	87.1957	115.693	104.109	106.839	108.305	93.2569	26.8606	32	37.9753	32.9198	91.6931	54.962
Rmet_1862	met_gene4353	ABC-type transporter, periplasmic component: HAAT family	NC_007973	143.765	167.121	118.074	166.835	171.35	110.89	48.9708	40.4928	56.5804	40.0263	107.395	114.067	111.584	102.34	139.345	98.6045
Rmet_1863	met_gene4354	Acyl-CoA synthetase (AMP-forming)/AMP-acid ligase II	NC_007973	11.5882	15.2158	12.837	20.4234	17.3478	29.3111	31.0438	20.3235	16.8357	25.1888	5.26061	5.41615	7.74534	6.22013	19.3799	11.3684
Rmet_1864	met_gene4355	conserved hypothetical protein	NC_007973	14.8148	24.7842	30.1667	27.6071	118.442	20.0444	22.8955	15.3261	29.1259	21.6552	41.677	47.0183	51.1667	27.9012	144.748	81.0762
Rmet_1865	met_gene4356	methionine sulfoxide reductase B	NC_007973	68.7941	52.7698	71.7372	86.7971	63.3165	122.176	124.338	102.209	117.366	98.0247	27.3494	28.8232	28.5976	35.9387	94.0749	53.7515
Rmet_1866	met_gene4357	intracellular septation protein A	NC_007973	64.0074	72.95	59.4245	93.036	100.123	122.052	93.7313	74.6324	92.0897	71.6154	25.4451	29	35.321	25.4969	70.1046	39.8145
Rmet_1867	met_gene4487	regulator of penicillin binding proteins and beta lactamase transcription (morphogene)	NC_007973	22.8803	31.9448	64.9225	35.6503	23.0915	27.7857	21.6014	19.7622	31.5238	25.6486	33.076	55.7257	45.8721	41.4793	33.5064	36.9941
Rmet_1868	met_gene4358	Peptidyl-prolyl cis-trans isomerase	NC_007973	34.3676	43.4539	92.413	57.6159	31.5468	38.6861	27.5474	27.5036	47.9444	29.5818	38.6707	61.2195	57.6424	47.6211	35.9935	37.4338
Rmet_1869	met_gene4488	conserved hypothetical protein	NC_007973	155.964	145.712	118.21	153.972	69.9859	204.058	242.735	201.645	212	219.664	37.1538	42.6331	41.878	61.9881	149.915	81.0985
Rmet_1870	met_gene4359	phosphoribosylformyl-glycineamide synthetase	NC_007973	30.3603	45.9214	30.6929	58.8768	45.7174	69.3134	73.9699	50.708	49.6454	44.75	25.8659	28.1656	34.3049	30.2378	58.6424	28.4954
Rmet_1871	met_gene4360	putative transcription regulator (MarR family)	NC_007973	4.64179	6.95714	7.11111	6.14706	5.2971	5.43704	6.89552	5.01481	7.56738	5.95364	9.53049	9.06173	10.236	8.91463	16.9932	11.1438
Rmet_1872	met_gene4361	conserved hypothetical protein (contains GGDEF domain)	NC_007973	13.9485	22.0922	33.0511	24.4559	29.058	20.2537	20.2406	15.4118	17.8156	14.2909	15.0904	11.5583	13.3704	26.7362	112.822	89.2264
Rmet_1873	met_gene4362	putative amidase	NC_007973	23.3926	49.3676	27.3955	54.9185	15.8913	21.5324	21.9928	16.9493	16.1206	17.6276	14.5273	22.1358	22.0245	36.7468	83.2871	61.8927
Rmet_1874	met_gene4363	TRAP-type transporter, periplasmic component / DctP analogue	NC_007973	33.8444	85.375	54.2353	62.3188	47.5929	34.2687	29.3111	22.2555	34.5461	22.88	67.9509	106	101.317	82.9437	90.02	119.343
Rmet_1875	met_gene4364	TRAP-type transporter, small permease component / DctQ analogue	NC_007973	22.6857	30.3904	21.2069	39.0621	29.5694	38.5385	39.9236	27.5878	30.5867	38.6667	21.0457	26.3506	29.5965	29.8462	71.6126	51.8635
Rmet_1876	met_gene4365	TRAP-type transporter, large permease component / DctM analogue	NC_007973	92.9085	119.486	93.3873	130.993	121.196	173.34	175.917	132.103	123.188	146.908	45.4269	51.1006	51.0719	55.509	144.087	70.8006
Rmet_1877	met_gene4366	D-amino acid dehydrogenase	NC_007973	42.0496	51.6216	62.1268	51.7887	45.2808	59.2917	56.0915	55.9726	56.604	57.9934	38.8563	41.1761	41.8412	45.6118	59.8625	34.5965
Rmet_1878	met_gene4367	putative carbohydrate kinase	NC_007973	19.9137	25.1862	30.4685	27.4514	39.9586	35.156	43.1439	27.8881	26.3265	32.6133	37.7093	43.2948	41.2604	34.9172	41.3528	23.9848
Rmet_1879	met_gene4368	glucosephosphate isomerase	NC_007973	16.3643	30.0811	40.8333	37.9236	70.5241	20.2797	20.2517	16.3819	17.2667	21.1523	43.0506	55.9091	52.7706	42.3488	38.9877	63.7771
Rmet_1880	met_gene4489	putative transporter, ATP-binding component (ABC superfamily)	NC_007973	93.7552	111.541	64.9178	165.866	107.563	167.252	151.72	136.524	138.533	137.513	44.7225	54.3179	53.1813	56.6839	168.325	89.8393
Rmet_1881	met_gene4369	Acyl-CoA thioesterase	NC_007973	109.227	120.628	100.915	136.319	48.6268	181.151	196.95	155.944	155.324	171.75	36.5263	41.2384	38.503	68.269	98.3742	54.4498
Rmet_1882	met_gene4370	Peptidyl-prolyl cis-trans isomerase	NC_007973	126.952	143.311	127.243	187.34	175.417	209.889	140.958	191.764	161.662	133.642	72.691	85.8588	91.0809	71.5322	154.488	77.6522
Rmet_1883	met_gene4371	DNA-binding ATP-dependent protease La	NC_007973	168.507	219.354	169.8	220.503	208.444	291.8	324.248	275.426	279.02	275.081	100.263	111.924	109.9	107.794	184.266	95.1131
Rmet_1884	met_gene4372	ATPase and specificity subunit of ClpX-ClpP ATP-dependent serine protease	NC_007973	64.9085	85.102	63.2448	108.174	80.3706	126.21	121.507	96.6438	104.879	107.526	25.8678	29.907	29.1716	25.7059	53.1358	48.0148
Rmet_1885	met_gene4373	proteolytic subunit of ClpA-ClpP and ClpX-ClpP ATP-dependent serine proteases	NC_007973	34.5493	42.9375	34.7163	58.5211	46.6268	57.1522	31.4485	35.5035	38.1149	28.2838	23.4881	27.1792	24.0592	27.6272	69.4317	39.8709
Rmet_1886	met_gene4374	peptidyl-prolyl cis/trans isomerase (trigger factor)	NC_007973	20.1773	25.5986	61.7034	22.2657	32.5833	17.1119	12.8889	14.0486	24.3893	21.9329	54.7886	73.3333	67.1657	46.9586	30.6492	44.4884
Rmet_1887	met_gene4375	oxidoreductase, FAD-binding family protein	NC_007973	129.503	128.959	116.174	134.538	55.8681	105.702	17.9225	16.8483	22.0137	20.5946	42.7733	49.5799	48.1566	60.3095	121.994	77.6053
Rmet_1888	met_gene4376	putative DNA (exogenous) processing protein	NC_007973	121.654	158.161	117.529	191.203	101.949	99.6715	21.6934	21.1095	22.5971	22.162	74.6012	86.3975	83.3827	66.2346	139.163	76.4095
Rmet_1889	met_gene4490	hypothetical protein	NC_007973	153.944	201.807	150.875	235.837	145.782	287.37	71.1926	153.786	75.3878	62.9801	91.4824	96.6353	100.922	132.225	213.93	117.067
Rmet_1890	met_gene4377	endonuclease (modular protein)	NC_007973	147.713	166.891	131.406	170.594	106.449	243.942	250.074	191.708	220.464	191.019	59.0247	57.6319	59.6584	74.5466	105.372	66.7532
Rmet_1891	met_gene4378	conserved hypothetical protein	NC_007973	78.8148	58.0647	70.0222	80.4044	4.88235	110.912	121.875	97.3309	109.685	107.389	3.95122	2.95181	4.82099	42.1625	5.66559	4.30189
Rmet_1892	met_gene4379	putative transcriptional regulator, LuxR family	NC_007973	192.228	202.8	178.788	219.35	10.8643	252.299	51.5075	48.0889	59.8028	51.2908	6.14815	4.64458	7.75155	85.9437	10.5809	7.19231
Rmet_1894	met_gene4380	transcriptional regulator (LysR family)	NC_007973	39.1838	39.0714	65.1168	57.7059	52.5468	64.9559	76.2815	57.2279	63.4406	50.875	59.0419	56.0303	58.5031	51.3841	75.3248	49.5982
Rmet_1895	met_gene4381	thiamine pyrophosphate-requiring enzyme (multidomain protein)	NC_007973	125.803	136.865	205.236	191.263	131.631	151.388	159.545	138.074	151.859	135.562	149.078	141.406	187.285	177.339	172.244	118.652
Rmet_1896	met_gene4492	conserved hypothetical protein	NC_007973	78.1479	97.7254	75.2168	92.1678	96	142.536	143.577	109.094	122.231	134.02	54	63.1988	60.7305	57.6228	213.93	127.526
Rmet_1897	met_gene4382	Transcriptional regulator, LysR family	NC_007973	179.341	204.507	149.507	374.869	137.705	105.814	69.2319	50.2319	75.6319	48.8037	108.727	109.761	113.545	156.143	157.249	90.8784
Rmet_1898	met_gene4383	aldehyde dehydrogenase	NC_007973	155.065	180.259	150.129	301.333	67.4681	265.825	158.471	224.885	183.364	131.776	53.8727	48.589	54.9441	98.7654	111.228	55.7994
Rmet_1899	met_gene4384	pyruvate dehydrogenase (pyruvate oxidase), thiamin-dependent, FAD-binding	NC_007973	121.826	126.841	111.073	119.859	145.511	131.404	45.2117	99.6493	37.5704	41.5694	58.0305	65.8476	66.4601	48.8025	90.5867	49.644
Rmet_1900	met_gene4385	transcriptional regulator, LysR family	NC_007973	139.689	145.621	127.804	170.029	54.0438	229.481	52.9323	130.652	65.1631	44.5063	39.0566	39.9877	42.1553	91.0062	150.964	88.7563
Rmet_1901	met_gene4386	transcriptional regulator, XRE family	NC_007973	67.8872	61.6618	62.3407	101.812	18.8913	117.604	131.442	97.8129	107.521	121.361	8.78659	8.61111	10.8963	25.1125	58.3684	29.527
Rmet_1902	met_gene4387	conserved hypothetical protein	NC_007973	6.02963	9.42336	7.64444	7.27143	1.97842	6.81343	8.07407	5.30657	10.65	7.01325	2.15528	1.95031	2.01852	11.6626	2.67327	2.42812
Rmet_1903	met_gene4388	conserved hypothetical protein	NC_007973	183.077	182.367	158.593	197.352	5.00699	244.653	84.6736	198.557	170.987	128.822	5.79429	4.34483	5.33529	100.506	4.19608	3.59884
Rmet_1904	met_gene4389	hypothetical protein	NC_007973	190.014	181.585	165.951	195.6	99.9444	272.553	261.965	219.401	252.69	255.425	53.4885	68.7059	61.0183	87.3593	174.771	98.0893
Rmet_1905	met_gene4390	transcriptional regulator, LacI-family	NC_007973	56.3333	58	46.5655	63.7708	81.3542	77.3776	89.7746	70.4795	93.0199	84.719	37.5376	55.4457	58.0765	30.5549	98.2375	47.1784
Rmet_1906	met_gene4391	Extra-cytoplasmic Solute Receptor	NC_007973	39.4748	48.6849	39.3521	56.9722	64.0345	69.4468	75.4429	53.3889	55.4662	55.7973	35.9012	42.0289	45.2738	31.8994	79.2419	41.8848
Rmet_1907	met_gene4392	outer membrane protein (porin)	NC_007973	92.1479	89.8041	65.1736	99.8462	117.062	136.958	149.042	108.804	138.134	135.934	53.6102	58.8352	55.1824	47.4826	155.634	82.1449
Rmet_1908	met_gene4393	conserved hypothetical protein	NC_007973	15.5603	38.4345	32.0213	6.5035	5.17483	17.1929	16.8071	11.7343	11.5839	22.3311	13.0287	15.7917	13.2781	15.0872	20.771	41.3807
Rmet_1909	met_gene4394	Zinc-containing alcohol dehydrogenase superfamily	NC_007973	136.528	153.132	130.048	159.151	190.841	200.338	171.692	173.807	192.053	161.94	77.4343	105.571	104.797	91.3588	174.412	85.0349
Rmet_1910	met_gene4395	conserved hypothetical protein	NC_007973	62.6972	77.0966	63.979	88.042	88.7214	123.177	123.887	94.4894	88.698	124.94	41.9711	50.7209	62.6867	49.8639	107.864	52.4924
Rmet_1911	met_gene4493	NAD-dependent epimerase/dehydratase:Short-chain dehydrogenase/reductase SDR	NC_007973	56.2482	75.6781	57.2222	87.8125	99.1408	110.329	112.814	79.8819	87.5839	103.416	36.0636	41.1782	49.5824	43.0585	93.3804	47.7538
Rmet_1912	met_gene4396	oxidoreductase (protocatechuate 3,4-dioxygenase beta subunit / hydroxyquinol 1,2-dioxygenase)	NC_007973	38.4714	53.8095	39.5724	66.8889	53.7586	70.9859	75.9085	51.6849	63.4765	70.1544	25.267	24.5	29.4561	28.1353	37.6829	24.0769
Rmet_1913	met_gene4397	conserved hypothetical protein	NC_007973	110.414	100.192	84.0347	106.167	123.099	96.7929	16.6423	13.5245	23.5973	18.3108	41.2632	70.3143	57.9461	54.071	135.625	86.0061
Rmet_1914	met_gene4398	isochorismatase hydrolase	NC_007973	212.657	239.903	179.733	270.297	283.179	186.58	67.2055	99.3562	96.7619	82.5298	148.713	181.229	183.237	152.234	241.604	156.142
Rmet_1915	met_gene4399	two component transcriptional regulator, LuxR family	NC_007973	52.1259	50.7241	47.5493	65.1748	65.9034	83.8521	13.4	13.5685	16.1736	12.4392	36.2235	40.1786	41.241	41.5	114.876	72.822
Rmet_1916	met_gene4400	isochorismatase hydrolase	NC_007973	14.1185	21.5912	14.4485	33.2555	25.4891	38.7941	45.1618	28.6241	25.169	29.6667	5.54819	6.11801	6.63354	6.32484	19.2359	8.37778
Rmet_1917	met_gene4401	DSBA oxidoreductase	NC_007973	131.058	219.914	145.266	220.691	213.129	82.7879	61.7923	46.6519	78.4397	57.7518	74.646	129.577	125.006	118.772	228.801	136.178
Rmet_1918	met_gene4402	conserved hypothetical protein	NC_007973	156.022	160	126.985	160.122	161.565	233.387	240.051	158.564	236.851	209.007	94.6748	89.6708	86.5031	83.9441	168.072	106.028
Rmet_1919	met_gene4403	conserved hypothetical protein	NC_007973	63.5852	81.0362	61.6519	55.5683	48.7174	137.344	139.962	97.7591	65.1206	100.493	34.764	31.227	38.0189	37.2857	73.4702	40.3544
Rmet_1920	met_gene4404	isochorismatase hydrolase	NC_007973	248.132	246.521	207.307	7.91429	265.7	334.971	47.2628	74.3824	3.95105	36.6154	126.72	119.789	144.638	5.77301	215.381	132.551
Rmet_1921	met_gene4405	conserved hypothetical protein	NC_007973	127.045	138.511	107.372	2.64493	96.2518	218.394	157.609	176.836	3.2766	148.817	92.2927	52.3515	2.77914	2.22699	175.877	108.881
Rmet_1922	met_gene4406	thioredoxin reductase	NC_007973	141.899	181.423	141.745	7.4964	211.921	261.533	282.074	206.301	5.89437	171.345	92.4157	89.8606	5.92025	5.9939	193.74	107.472
Rmet_1923	met_gene4471	OsmC/Ohr family protein (organic hydroperoxide resistance)	NC_007973	94.8429	103.708	91.5211	19.0347	70.8392	151.582	73.4545	110.745	14.3716	44.2133	49.7168	46.8382	13.9583	14.1941	104.733	79.7784
Rmet_1924	met_gene4407	short-chain dehydrogenase/reductase SDR	NC_007973	183.38	183.262	153.147	18.8686	16.8406	223.106	53.9923	43.5778	16.5385	47.2098	10.5062	9.72393	12.9812	8.44099	13.5825	9.83648
Rmet_1925	met_gene4408	hypothetical protein	NC_007973	209.511	210.043	190.689	9.28467	4.55147	309.456	327.507	224.412	9.37589	285.778	3.74534	3.06667	4.07975	5	3.75593	3.16013
Rmet_1926	met_gene4409	MFS transporter, ACS family	NC_007973	35.1579	56.0643	62.4118	62.7174	52.3071	60.9692	68.5954	50.4924	55.8777	44.3401	31.8562	16.7778	15.7937	34.1801	32.6767	19.1974
Rmet_1927	met_gene4410	amidase	NC_007973	6.68613	8.57664	8.79412	9.82353	7.98551	9.06015	9.16418	5.73134	9.34043	7.97872	8.74691	8.35583	9.07975	9.50625	18.0724	11.6203
Rmet_1928	met_gene4411	conserved hypothetical protein	NC_007973	223.221	230.596	199.368	270.978	276.007	290.4	73.0692	72.1185	70.1714	53.5347	153.807	151.115	131.957	128.312	243.977	151.161
Rmet_1929	met_gene4412	Regulatory protein GntR, HTH	NC_007973	28.831	44.4315	30.5625	41.4097	30.8276	66.5347	48.3617	44.415	32.6846	48.0811	8.53179	10.2267	10.9641	14.7798	30.6818	15.997
Rmet_1930	met_gene4413	transcriptional regulator, IclR-family	NC_007973	154.446	150.021	130.699	163.386	108.688	214.536	71.25	147.587	114.662	78.4228	44.0414	46.6568	50.811	76.6607	159.797	94.9177
Rmet_1931	met_gene4414	N-carbamoyl-L-amino-acid hydrolase	NC_007973	24.844	32.5517	51.6783	47.5208	22.2276	37.1479	35.6042	27.4863	37.3446	41.8947	35.5862	37.7412	31.1807	40.2544	45.4832	31.926
Rmet_1932	met_gene4415	ABC-type transporter, periplasmic component: PepT family	NC_007973	23.4571	57.2517	32.9078	27.2028	30.6761	19.617	21.971	13.9861	24.1986	18.5762	34.6176	36.2308	30.8788	40.2798	84.0033	45.4465
Rmet_1933	met_gene4416	ABC-type transporter, permease component: PepT family	NC_007973	166.489	171.752	135.366	179.31	174.252	171.112	25.2979	27.4825	42.3197	22.76	62.6514	80.4713	77.1471	89.1845	121.114	74.1881
Rmet_1934	met_gene4417	putative peptide transporter permease subunit: membrane component of ABC superfamily	NC_007973	164.698	141.164	146.732	182.09	185.56	250.196	245.168	194.218	283.109	232.45	70.2235	72.4244	82.4371	77.1607	188.593	109.107
Rmet_1935	met_gene4418	dipeptide transporter ; ATP-binding component of ABC superfamily	NC_007973	176.111	208.007	181.874	224.055	21.8542	283.868	289.319	221.486	279.597	278.671	29.1525	34.6221	32	88.711	191.59	102.671
Rmet_1936	met_gene4419	D-ala-D-ala transporter subunit ; ATP-binding component of ABC superfamily	NC_007973	21.2411	31.6181	39.8042	31.8936	45.4437	27.3285	30.5809	22.7007	28.5411	26.5789	62.0353	91.7574	93.1796	38.8133	58.9118	108.076
Rmet_1937	met_gene4420	Amidase	NC_007973	33.5734	48.774	79.0986	69.1972	22.0352	38.3121	35.0791	25.4932	37.5705	32.5986	30.7135	35.6337	32.6467	54.7326	28.4393	29.7173
Rmet_1938	met_gene4421	conserved hypothetical protein	NC_007973	176.007	199.683	175.217	203.27	126.901	296.372	304.393	220.646	281.892	270.034	50.3988	54.9349	58.7083	85.131	113.111	72.8104
Rmet_1939	met_gene4422	transcriptional regulator, lysR family	NC_007973	17.1469	24.517	29.9792	165.531	99.4966	18.6099	19.9568	14.0685	222.3	21.1275	48.3547	57.0702	54.9286	78.9708	182.662	104.16
Rmet_1940	met_gene4423	conserved hypothetical protein	NC_007973	27.7626	39.6414	28.3636	16.6111	13.1748	60.2754	63.7926	40.2357	19.4054	51.3469	5.2807	6.2381	8.60366	4.47024	27.118	13.4264
Rmet_1941	met_gene4424	hypothetical protein	NC_007973	14.9104	19.3	31.1838	18.1667	13.6985	21.9481	18.6985	16.6618	17.3451	16.4225	14.1566	10.5247	9.7205	14.2138	14.2685	10.2692
Rmet_1942	met_gene4425	cation/multidrug efflux pump RND family	NC_007973	210.058	215.757	177.314	215.647	213.799	330.485	110.519	176.787	83.8014	88.5664	90.939	96.9379	102.366	84.2174	193.304	121.827
Rmet_1943	met_gene4426	cation/multidrug efflux system, mebrane-fusion component (modular protein) (RND family)	NC_007973	17.0735	23.6423	30.363	22.7174	17.4891	24.6277	29.6593	15.7794	24.0352	30.7872	25.6933	24.0125	33.6687	37.1118	21.4211	15.9283
Rmet_1944	met_gene4427	squalene/phytoene synthase	NC_007973	60.2015	85.4143	63.9706	121.232	64.2086	141.522	161.641	109.126	104.05	102.845	39.205	41.897	45.283	53.8519	104.066	59.1397
Rmet_1945	met_gene4428	amidase, hydantoinase/carbamoylase (family)	NC_007973	71.6	85.9348	58.0221	107.295	67.6594	85.6569	50.4444	38.1522	111.923	28.3776	42.75	41.012	46.5	58.795	121.489	72.5918
Rmet_1946	met_gene4429	conserved hypothetical protein	NC_007973	16.2074	22.8929	28.0809	20.3333	19.4855	21.5267	23.3053	16.3209	26.6761	19.8112	33.2822	36.5333	36.1938	27.8354	22.3079	20.8978
Rmet_1947	met_gene4430	two-component transcriptional regulator, winged helix family	NC_007973	31.2313	71.9638	63.2889	59.3676	47.2878	36.8309	32.4403	21.9118	34.5245	22.1119	42.8424	49.0366	45.7485	70.142	40.4967	54.4019
Rmet_1948	met_gene4431	sensory histidine kinase in two-component regulatory system	NC_007973	39.875	94.8849	68.7899	85.471	29.0797	49.7786	50.3969	33.3824	36.1761	39.4861	55.3687	75.061	74.3354	82.1615	53.6477	97.5674
Rmet_1949	met_gene4432	general substrate transporter	NC_007973	34.1259	45.7899	34.0438	25.2206	89.6159	41.3507	25.8222	20.5662	29.2057	22.0909	41.1656	39.2025	41.7062	36.8148	97.0897	79.2884
Rmet_1950	met_gene4433	alkyl hydroperoxide reductase, peroxiredoxin (Thioredoxin-dependent peroxide reductase)	NC_007973	98.8074	111.371	94.3094	108.511	121.268	161.777	173.47	144.56	174.05	128.345	68.4383	76	54.9068	51.4012	175.643	85.0379
Rmet_1951	met_gene4434	alkyl hydroperoxide reductase D	NC_007973	14.9781	27.8357	19.963	27.2279	24.0073	22.7518	23.7353	17.2774	20.831	17.7021	23.4663	34.3602	30.2778	34.4969	25.9208	38.4172
Rmet_1952	met_gene4435	GCN5-related N-acetyltransferase	NC_007973	103.518	117.079	102.912	153.384	107.124	186.444	30.3409	61.9708	39.45	24.3056	48.8025	51.6258	42.5912	67.275	152.957	88.0836
Rmet_1953	met_gene4436	2C-methyl-D-erythritol 2,4-cyclodiphosphate synthase	NC_007973	47.0845	70.0897	50.1931	93.8811	60.2671	94.4615	79.0357	71.6351	73.52	71.1133	36.6954	44.5	46.2814	48.2024	99.1934	52.2083
Rmet_1954	met_gene4437	4-diphosphocytidyl-2C-methyl-D-erythritol synthase	NC_007973	52.1071	67.4167	56.5486	80.2887	56.9507	103.719	96.4706	75.4336	75.1224	78.16	25.3155	35.1361	36.9518	50.7619	106.003	70.3015
Rmet_1955	met_gene4438	transcription-repair coupling factor	NC_007973	50.8345	60.7808	53.7832	105.61	78.8671	109.359	108.007	80.1399	86.102	93.9338	24.7836	32.2209	28.2738	29.716	88.9755	44.7289
Rmet_1956	met_gene4439	acetylornithine deacetylase	NC_007973	69.1095	82.5	68.3944	90.6127	59.5804	115.072	140.801	100.671	92.4028	110.367	19.3294	28.3059	32.6988	42.0659	80.1395	43.3628
Rmet_1957	met_gene4440	gamma-glutamyltransferase 1	NC_007973	12.9071	16.5655	25.539	20.3566	12.9167	21.4173	22.4577	16.2	18.6554	18.2781	19.2443	17.3931	16.1845	24.4821	42.5	26.1006
Rmet_1958	met_gene4441	OsmC-like protein	NC_007973	71.1143	101.625	70.1348	107.476	93.8511	116.058	121.029	95.3333	99.8514	115.94	61.3254	75.977	69.006	72.4012	93.3366	56.2446
Rmet_1959	met_gene4442	ATP-dependent Clp protease, ATP-binding subunit ClpB (protein disaggregation chaperone)	NC_007973	121.399	144.281	119.253	144.326	138.028	197.685	202.627	164.685	176.819	218.287	42.977	51.6316	49.0756	40.686	104.353	64.6556
Rmet_1960	met_gene4443	D-(-)-3-hydroxybutyrate oligomer hydrolase	NC_007973	27.3786	34.9795	35.7872	33.1702	31.3169	42.4444	43.2074	32.3929	27.9041	35.1007	20.4941	23.2588	26.2061	22.6429	33.1331	25.9631
Rmet_1961	met_gene4444	molybdopterin biosynthesis protein (MoaF protein) - CrcB homolog	NC_007973	86.3566	102.048	81.8182	125.631	60.4792	104.28	12.3786	21.042	16.1879	13.9933	35.7353	38.848	38.8393	59.9713	116.592	78.5329
Rmet_1962	met_gene4445	molybdopterin synthase, large subunit	NC_007973	28.0357	77.3034	24.7786	89.6483	15.662	26.0667	12.5896	9.45775	11.3311	10.7651	24.9882	37.8647	35.5091	71.716	38.5216	52.719
Rmet_1963	met_gene4446	molybdopterin synthase, small subunit	NC_007973	52.7113	62.6736	59.8483	82.6084	72.7708	88.2014	89.0839	57.6242	57.1689	36.5772	70.8497	68.4438	81.3832	68.0714	79.253	78.2156
Rmet_1964	met_gene4447	molybdopterin biosynthesis protein (MoeA-like, domain I and II)	NC_007973	49.7971	64.8041	61.2431	75.5175	58.0355	87.5899	85.2426	52.2431	60.5436	61.4527	53.2588	46.6964	52.9325	38.8443	56.7152	47.7723
Rmet_1965	met_gene4448	threonine synthase	NC_007973	43.7519	52.8248	85.375	62.913	38.4964	56.8235	53.2701	44.7826	40.7113	50.9444	30.6928	36.3642	36.5123	35.913	53.6667	36.8626
Rmet_1966	met_gene4449	homoserine dehydrogenase	NC_007973	75.8045	106.612	77.0949	105.824	42.7826	162.707	153.188	113.007	114.671	113.583	22.1043	21.179	25.2174	35.0252	51.3648	34.7753
Rmet_1967	met_gene4450	Aspartate aminotransferase	NC_007973	184.46	210.413	169.537	243.949	228.237	267.412	51.2963	75.7626	76.2411	42.8414	113.297	125.068	134.914	124.012	198.866	124.753
Rmet_1968	met_gene4451	conserved hypothetical protein	NC_007973	35.3881	42.5	39.9927	61.0435	60.2806	68.6591	43.7634	45.3897	50.4894	36.7343	33.275	33.3436	37.6938	32.5849	43.9899	29.2141
Rmet_1969	met_gene4452	thiol peroxidase, thioredoxin-dependent	NC_007973	31.4706	42.7714	42.2628	64.0876	25.6429	67.854	65.2519	51.5072	54.3688	42.8936	43.7455	45.8841	43.5802	41.135	50.4389	28.7554
Rmet_1970	met_gene4453	PhoH family protein	NC_007973	42.9259	59.5	47.087	76.2536	81.5725	85.2462	52.9457	36.2687	36.9645	36.3611	67.1595	70.5679	73.8742	48.3293	123.477	79.9245
Rmet_1971	met_gene4454	conserved hypothetical protein	NC_007973	19.8394	30.1511	40.8102	38.3597	24.6812	25.8832	26.5111	19.3212	34.0345	23.9861	52.8916	69.3373	60.9634	61.3704	32.5163	29.7196
Rmet_1972	met_gene4455	putative cell wall-associated hydrolase	NC_007973	19.4161	33.5282	32.9784	31.2847	29.0942	30.8872	31.8712	23.0815	25.8732	27.007	25.9688	24.5951	28.9125	28.1304	34.7926	28.8147
Rmet_1973	met_gene4456	phosphate transporter	NC_007973	84.1912	90.0435	73.3897	82.7664	97.1799	148.022	143.194	115.846	98.2411	109.77	41.7531	42.7805	48.1447	33.6667	129.331	70.5673
Rmet_1974	met_gene4457	conserved hypothetical protein	NC_007973	88.1778	102.621	89.8406	93.3942	83.8444	144.231	147.523	123.627	28.2199	115.428	60.6196	63.5247	56.3836	58.1534	67.9525	53.8435
Rmet_1975	met_gene4458	replicative DNA helicase	NC_007973	40.4706	39.5652	36.4	50.1985	44.6	61.9275	73.5255	48.2482	74.507	64.0625	23.8182	26.2927	24.9814	29.9689	75.8377	42.5701
Rmet_1976	met_gene4459	50S ribosomal subunit protein L9	NC_007973	69.4222	79.1429	65.9343	88.9784	87.8309	116.714	135.091	92.1029	130.262	101.396	48.4534	54.6667	47.9494	49.2563	107.528	57.9651
Rmet_1977	met_gene4460	SSU ribosomal protein S18	NC_007973	39.844	58.3586	51.8652	66.993	58.3958	82.3636	86.3451	66.651	53.5369	70.7785	44.4713	42.0172	47.8882	39.8824	50.7681	32.4421
Rmet_1978	met_gene4461	primosomal replication protein N (priB-like)	NC_007973	30.2086	42.5479	61.6806	55.5385	32.7931	39.7391	45.5217	31.4965	50.0272	45.9603	40.4107	57.6131	52.9701	49.8253	59.1494	44.0373
Rmet_1979	met_gene4462	30S ribosomal subunit protein S6	NC_007973	10.4577	16.2483	21.6127	15.8182	78.5563	16.1127	16.0141	11.5524	20.0604	15.9257	45.6532	52.4393	42.1294	27.6766	31.1424	21.8825
Rmet_1980	met_gene4463	periplasmic L-asparaginase II	NC_007973	19.8417	28.4218	41.6294	30.2254	13.6923	22.0292	25.9562	19.8451	32.0347	28.0066	10.6686	14.645	17.0123	31.0595	24.3409	46.0788
Rmet_1981	met_gene4464	DNA-binding transcriptional repressor of SOS regulon	NC_007973	31.7	48.6667	27.731	65.3873	82.7655	28.3475	13.3125	10.1549	16.8993	12.723	31.5314	38.2069	34.1824	41.5376	55.9528	36.5562
Rmet_1983	met_gene4495	hypothetical protein	NC_007973	152.574	190.319	132.007	219.397	92.8759	98.4437	54.7063	43.6122	71.1973	45.2105	80.7241	90.5497	91.4556	125.607	142.513	95.9911
Rmet_1984	met_gene4465	L-Aspartate decarboxylase	NC_007973	112.638	124.444	105.056	121.986	119.408	186.587	201.496	147.421	178.363	171.664	59.6433	62.8786	54.3554	67.503	149.99	83.5015
Rmet_1985	met_gene4466	putative transporter	NC_007973	136.832	129.272	115.357	148.945	171.662	198.833	228.091	173.93	211.913	204.325	96.1193	113.879	113.824	96.9118	183.205	108.664
Rmet_1986	met_gene4467	conserved hypothetical protein	NC_007973	122.936	120.097	107.762	135.364	157.056	189.827	207.826	167.345	197.782	175.816	78.3	84.0353	93.6303	65.994	180.341	114.377
Rmet_1989	met_gene4468	tRNA-dihydrouridine synthase A	NC_007973	85.25	138.688	143.993	158.545	148.382	65.2028	66.7786	46.3793	109.115	83.6667	90.7602	98.4798	101.018	115.477	243.729	172.316
Rmet_1991	met_gene4496	conserved hypothetical protein	NC_007973	197.454	176.055	156.338	183.563	87.2168	268.022	267.558	218.194	270.91	278.304	44.8462	47.6108	52.703	96.3892	192.865	120.293
Rmet_1992	met_gene5820	Transposase (IS3/IS911 family) IS1087	NC_007973	390.729	409.729	317.636	15.5929	5.29078	205.69	48.8652	52.3427	5.17123	47.5302	5.91228	4.73653	5.4939	4.97647	11.819	8.96636
Rmet_1993	met_gene4590	transposase catalytic site (IS3/IS911 family) IS1087	NC_007973	9.78873	12.8681	20.3793	13.9726	31.0795	13.2721	12.7665	12.0208	16.8067	13.5677	15.5056	17.84	19.1965	18.3678	12.5137	9.37462
Rmet_1993	met_gene7	transposase catalytic site (IS3/IS911 family) IS1087	NC_007973	67.7226	115.314	198.547	16.6642	4.28169	47.9778	43.8582	38.5662	3.29286	70.9437	2.64198	2.3375	2.43478	2.53125	5.31419	4.1885
Rmet_1994	met_gene9	hypothetical protein	NC_007973	132.285	161.197	113.594	189.036	136.871	105.876	57.4296	39.9203	51.6338	44.3469	54.2927	77.6855	79.5276	92.6149	143.129	88.9308
Rmet_1995	met_gene6	conserved hypothetical protein	NC_007973	175.481	157.606	159.35	189.868	21.259	182.058	216.522	212.007	242.702	192.855	36.1091	42.2683	41.0485	79.1358	155.607	84.0153
Rmet_1996	met_gene8	hypothetical protein	NC_007973	24.5076	29.4173	51.1533	108.609	11.0647	26.6691	28.219	23.1176	89.8286	27.8881	13.561	9.36196	11.939	58.642	81.8266	46.8954
Rmet_1997	met_gene5	tyrosine-based site-specific recombinase (fragment)	NC_007973	12.8456	19.413	23.375	4.80147	3.89051	16.782	13.6716	11.6716	4.85714	12.3904	5.31288	3.75926	3.41875	5.78882	8.77181	7.19344
Rmet_2002	met_gene10	tyrosine-based site-specific recombinase(fragment)	NC_007973	38.3534	51.5435	104.088	12.1812	13.8143	35.2555	32.438	25.7591	11.15	32.2746	8.72561	9.72561	10.5901	8.24074	8.15605	6.28483
Rmet_2003	met_gene11	hypothetical protein	NC_007973	41.4222	57.7007	85.1544	41.5588	31.1168	52.5515	56.5481	41.5766	26.7465	46.0769	29.8344	17.773	24.4444	20.6957	11.8167	8.69811
Rmet_2004	met_gene12	hypothetical protein	NC_007973	14.1898	16.7153	25.1095	8.59124	7.34307	15.4815	17.1618	13.1778	7.50714	16.5245	4.87195	5.15337	4.7546	5.12121	5.65924	5.19149
Rmet_2005	met_gene13	hypothetical protein	NC_007973	3.71324	5.25	5.39416	1.94074	1.84058	4.02963	4.69118	3.41606	1.53147	4.58621	1.58182	1.51235	1.65031	1.61111	1.88889	1.71787
Rmet_2007	met_gene6075	protein involved in mobility of Tn6049	NC_007973	66.6714	112.814	180.041	115.156	14.4414	93.0217	74.1151	57.7214	10.2534	80	92.5954	68.2733	46.1607	65.3198	91.8264	146.08
Rmet_2008	met_gene6167	transposase Tn6049 family Tn7	NC_007973	182.735	247.408	467.551	274.493	46.2786	229.732	183.138	138.17	22.3986	189.322	135.557	83.1037	60.8855	84.3025	128.869	110.04
[truncated: 4,143 more rows]
